# Supplementary material for: N-Cyclohexyl-N-methylbenzene­sulfonamide
Source: Acta Crystallogr Sect E Struct Rep Online. 2009 Oct 28;65(Pt 11):o2892. doi: 10.1107/S1600536809041762 (PMC2971401; doi:10.1107/S1600536809041762)
Supplement: Supplementary file 2 [file e-65-o2892-Isup2.hkl]

# 
# h,k,l, Fc-squared, Fo-squared, sigma(Fo-squared) and status flag 
# 
data_I
_shelx_title ' ZHR3_0m in P2(1)/c' 
_shelx_refln_list_code          4 
_shelx_F_calc_maximum      148.26 
_exptl_crystal_F_000       544.00 
_reflns_d_resolution_high  0.8255 
 
loop_ 
 _symmetry_equiv_pos_as_xyz 
 'x, y, z' 
 '-x, y+1/2, -z+1/2' 
 '-x, -y, -z' 
 'x, -y-1/2, z-1/2' 
 
_cell_length_a     9.2729 
_cell_length_b    12.1182 
_cell_length_c    12.5801 
_cell_angle_alpha  90.000 
_cell_angle_beta  109.103 
_cell_angle_gamma  90.000 
 
_shelx_F_squared_multiplier     1.000 
 
loop_ 
 _refln_index_h 
 _refln_index_k 
 _refln_index_l 
 _refln_F_squared_calc 
 _refln_F_squared_meas 
 _refln_F_squared_sigma 
 _refln_observed_status 
   1   0   0      528.17      522.08      8.95 o 
   2   0   0     1302.28     1340.40     20.22 o 
   3   0   0       95.29       74.62      1.96 o 
   4   0   0     4009.70     4074.59     47.56 o 
   5   0   0     1116.95     1083.26     15.94 o 
   6   0   0      149.33      136.61      3.87 o 
   7   0   0      527.54      553.96      8.97 o 
   8   0   0      204.25      189.78      6.91 o 
   9   0   0        9.81       14.14      3.72 o 
  10   0   0       46.65       52.97      5.53 o 
   1   1   0     2293.40     2389.56     21.20 o 
   2   1   0      636.22      698.10      5.46 o 
   3   1   0     1238.38     1256.11     10.36 o 
   4   1   0     1910.79     1834.75     17.64 o 
   5   1   0      123.20      128.39      3.41 o 
   6   1   0      939.33      951.98      9.27 o 
   7   1   0       15.53       14.51      1.30 o 
   8   1   0      382.25      395.14      7.36 o 
   9   1   0       12.28       12.49      2.77 o 
  10   1   0      120.91      112.17      5.16 o 
   0   2   0    12857.68    12338.89    129.15 o 
   1   2   0     6166.53     6105.44     48.96 o 
   2   2   0    21979.93    21365.34    146.37 o 
   3   2   0       41.70       56.18      1.35 o 
   4   2   0      503.61      551.57      5.61 o 
   5   2   0      795.11      821.11      8.98 o 
   6   2   0        7.36        7.68      1.13 o 
   7   2   0      183.44      186.50      3.45 o 
   8   2   0      313.89      314.60      6.88 o 
   9   2   0       44.96       47.91      4.96 o 
  10   2   0        1.45       -1.55      3.42 o 
   1   3   0       16.45       20.95      0.88 o 
   2   3   0     3656.74     3670.37     30.46 o 
   3   3   0      474.51      460.87      5.21 o 
   4   3   0      195.08      173.56      2.95 o 
   5   3   0        0.98        0.36      0.87 o 
   6   3   0      269.84      282.07      4.44 o 
   7   3   0        1.10       -0.14      1.35 o 
   8   3   0      123.48      126.68      5.08 o 
   9   3   0        0.53        1.18      2.65 o 
  10   3   0        0.94        1.93      3.01 o 
   0   4   0      268.64      230.13      4.05 o 
   1   4   0      454.97      488.89      5.29 o 
   2   4   0       60.33       50.01      1.94 o 
   3   4   0     1030.41     1053.01     10.53 o 
   4   4   0      793.34      866.48      9.14 o 
   5   4   0       31.27       34.42      1.57 o 
   6   4   0       31.99       28.22      1.60 o 
   7   4   0       97.17      110.77      5.35 o 
   8   4   0        7.87        2.17      2.57 o 
   9   4   0       29.87       25.58      3.66 o 
  10   4   0      116.12      133.85      7.00 o 
   1   5   0      713.63      795.02      8.55 o 
   2   5   0       34.29       29.68      1.35 o 
   3   5   0      220.07      237.71      3.75 o 
   4   5   0      310.39      316.89      4.58 o 
   5   5   0       27.63       27.63      2.53 o 
   6   5   0       10.70        8.05      1.42 o 
   7   5   0      161.56      141.21      5.30 o 
   8   5   0       31.78       25.06      3.86 o 
   9   5   0       10.14       10.65      3.43 o 
   0   6   0     2184.69     2350.87     33.17 o 
   1   6   0      122.50      106.91      3.77 o 
   2   6   0      100.00       91.71      2.62 o 
   3   6   0        8.05        5.02      1.34 o 
   4   6   0      150.22      141.98      3.37 o 
   5   6   0       36.68       39.41      2.56 o 
   6   6   0       74.89       76.58      3.60 o 
   7   6   0       50.42       48.40      4.17 o 
   8   6   0       36.58       33.43      4.03 o 
   9   6   0        2.51        2.34      3.05 o 
   1   7   0      934.92      968.48     13.18 o 
   2   7   0      110.81      117.97      3.39 o 
   3   7   0      100.78      102.06      3.22 o 
   4   7   0       26.26       29.30      2.02 o 
   5   7   0       27.08       25.14      2.32 o 
   6   7   0      409.41      371.73      9.04 o 
   7   7   0        1.06       -1.80      3.55 o 
   8   7   0       16.63       16.07      3.80 o 
   9   7   0       16.75       18.42      4.09 o 
   0   8   0      654.31      633.47     14.07 o 
   1   8   0      390.25      391.59      7.51 o 
   2   8   0      314.34      320.78      6.01 o 
   3   8   0       45.27       41.70      2.50 o 
   4   8   0      115.51      112.66      3.68 o 
   5   8   0      252.00      269.84      6.67 o 
   6   8   0       29.22       26.98      3.37 o 
   7   8   0        1.30        3.21      3.09 o 
   8   8   0        1.58        6.91      3.43 o 
   1   9   0      120.68      117.56      5.96 o 
   2   9   0      251.41      261.09      5.70 o 
   3   9   0      199.59      195.81      7.15 o 
   4   9   0      552.17      516.09     10.01 o 
   5   9   0        5.17       -1.55      2.24 o 
   6   9   0       72.22       66.07      7.47 o 
   7   9   0        0.68        4.04      3.38 o 
   8   9   0       61.76       60.78      5.80 o 
   0  10   0      189.08      193.91      7.90 o 
   1  10   0        4.19        2.00      2.08 o 
   2  10   0       39.96       38.18      3.39 o 
   3  10   0      103.59      106.00      4.64 o 
   4  10   0      158.51      146.51      7.92 o 
   5  10   0        2.00        6.29      2.86 o 
   6  10   0       19.25       15.95      3.96 o 
   7  10   0       44.17       58.72      6.12 o 
   1  11   0       38.14       38.24      4.75 o 
   2  11   0       34.14       40.71      4.09 o 
   3  11   0       83.98       76.30      4.31 o 
   4  11   0      393.30      376.95     10.38 o 
   5  11   0       21.78       27.45      4.02 o 
   6  11   0       23.61       26.43      5.00 o 
   7  11   0        2.85        5.67      4.40 o 
   0  12   0       69.62       89.41      8.06 o 
   1  12   0        0.01        4.40      3.17 o 
   2  12   0       43.95       47.87      6.66 o 
   3  12   0        0.10        0.16      3.04 o 
   4  12   0        0.01        1.60      3.50 o 
   5  12   0       10.01        9.30      5.11 o 
   6  12   0       11.61       10.15      4.99 o 
   1  13   0       23.12       23.54      4.66 o 
   2  13   0        2.37        5.76      3.79 o 
   3  13   0       14.53       15.26      4.36 o 
   4  13   0       76.77       81.85      9.91 o 
   0  14   0        9.56       15.48      7.83 o 
   1  14   0        0.92        8.52      4.98 o 
   2  14   0        9.70       12.48      5.46 o 
   3  14   0        0.42        1.99      3.98 o 
 -10   1   1        5.09        5.63      2.70 o 
  -9   1   1       21.37       21.57      3.00 o 
  -8   1   1        6.26        6.89      1.95 o 
  -7   1   1        2.07        1.91      1.01 o 
  -6   1   1       43.08       38.43      1.71 o 
  -5   1   1      415.97      411.48      5.12 o 
  -4   1   1      325.54      301.22      3.48 o 
  -3   1   1       36.27       33.39      0.95 o 
  -2   1   1      428.66      421.28      3.54 o 
  -1   1   1     2384.14     2246.27     19.20 o 
   0   1   1       28.45       26.70      0.79 o 
   1   1   1      768.75      740.03      7.97 o 
   2   1   1     2593.84     2666.82     24.85 o 
   3   1   1      243.99      264.64      2.75 o 
   4   1   1      155.78      177.70      2.24 o 
   5   1   1       11.39        9.74      1.10 o 
   6   1   1        5.09        6.31      0.86 o 
   7   1   1        1.45       -1.48      1.35 o 
   8   1   1       34.70       36.26      2.45 o 
   9   1   1       11.76       12.66      2.46 o 
  10   1   1       60.25       65.55      6.26 o 
 -10   2   1        6.21        6.27      2.72 o 
  -9   2   1       13.84       20.79      4.20 o 
  -8   2   1       54.53       49.28      3.15 o 
  -7   2   1       16.88       15.47      1.44 o 
  -6   2   1      148.30      153.59      3.13 o 
  -5   2   1      101.74       94.26      3.19 o 
  -4   2   1      181.98      195.03      2.86 o 
  -3   2   1     2409.17     2590.68     19.99 o 
  -2   2   1     5892.60     5810.29     40.12 o 
  -1   2   1     2996.04     2957.73     21.56 o 
   0   2   1    11859.42    11290.93     87.27 o 
   1   2   1      769.85      758.43      6.78 o 
   2   2   1        0.62       -0.65      0.43 o 
   3   2   1     1599.55     1766.00     15.76 o 
   4   2   1        1.61        2.87      0.67 o 
   5   2   1       25.23       20.14      1.05 o 
   6   2   1        2.31        2.03      0.90 o 
   7   2   1       31.72       28.95      2.68 o 
   8   2   1       51.64       51.48      3.66 o 
   9   2   1       35.97       32.20      3.79 o 
  10   2   1        2.26       -2.33      2.81 o 
 -10   3   1        1.02        2.31      3.20 o 
  -9   3   1        1.03       -0.54      2.60 o 
  -8   3   1      104.35      104.13      5.43 o 
  -7   3   1      446.69      436.96      6.43 o 
  -6   3   1       48.85       42.17      1.96 o 
  -5   3   1      140.50      148.91      2.84 o 
  -4   3   1      590.06      590.17      7.42 o 
  -3   3   1       18.13       31.01      1.15 o 
  -2   3   1      781.13      749.75      6.35 o 
  -1   3   1     2861.54     2709.78     20.88 o 
   0   3   1      137.37      118.21      1.89 o 
   1   3   1     1997.36     1930.89     15.68 o 
   2   3   1     2520.96     2617.55     23.21 o 
   3   3   1      178.28      154.60      2.75 o 
   4   3   1      863.57      935.16      9.19 o 
   5   3   1        2.54        3.40      0.77 o 
   6   3   1       12.64       13.05      1.14 o 
   7   3   1      101.04       94.73      5.71 o 
   8   3   1       19.10       18.27      3.05 o 
   9   3   1       13.11       14.55      3.10 o 
  10   3   1       34.88       41.17      4.38 o 
 -10   4   1        1.07        0.24      3.13 o 
  -9   4   1        6.78        5.74      3.09 o 
  -8   4   1       54.89       58.47      4.45 o 
  -7   4   1       60.65       62.02      3.62 o 
  -6   4   1      164.03      156.71      4.33 o 
  -5   4   1      127.42      122.37      2.66 o 
  -4   4   1       24.58       37.56      1.66 o 
  -3   4   1        9.29        2.89      0.79 o 
  -2   4   1       94.69      118.28      2.19 o 
  -1   4   1     1411.09     1343.32     11.14 o 
   0   4   1      123.27      115.20      2.75 o 
   1   4   1      103.99      109.27      2.13 o 
   2   4   1      990.15      899.53      9.04 o 
   3   4   1      420.60      444.99      6.71 o 
   4   4   1      123.52      115.49      2.52 o 
   5   4   1       19.96       25.48      1.58 o 
   6   4   1        0.47        1.05      0.98 o 
   7   4   1      369.23      346.89      7.21 o 
   8   4   1       28.89       28.42      3.34 o 
   9   4   1        5.55        8.24      2.96 o 
 -10   5   1        2.59        0.97      3.42 o 
  -9   5   1       43.31       47.88      5.77 o 
  -8   5   1        0.05        0.61      2.52 o 
  -7   5   1       35.05       38.25      4.11 o 
  -6   5   1      531.67      558.90      8.52 o 
  -5   5   1      207.98      209.40      4.18 o 
  -4   5   1      220.87      214.14      5.08 o 
  -3   5   1        1.12        4.08      1.07 o 
  -2   5   1     1008.82     1002.17     10.38 o 
  -1   5   1      614.03      561.04      6.58 o 
   0   5   1     1130.25     1118.05     12.01 o 
   1   5   1      711.48      699.95      7.68 o 
   2   5   1        0.52        1.45      0.91 o 
   3   5   1     1008.66      967.69     10.73 o 
   4   5   1       38.73       36.16      1.71 o 
   5   5   1       48.71       48.96      1.97 o 
   6   5   1       14.07       14.37      1.91 o 
   7   5   1       14.70       26.32      4.33 o 
   8   5   1       21.49       28.95      3.53 o 
   9   5   1       16.14       12.73      3.37 o 
  -9   6   1       15.79       10.57      4.16 o 
  -8   6   1        4.43        6.88      3.09 o 
  -7   6   1       35.29       41.37      6.41 o 
  -6   6   1       35.35       43.88      3.03 o 
  -5   6   1      839.68      810.52     10.14 o 
  -4   6   1       11.39       10.26      1.48 o 
  -3   6   1      246.29      242.76      4.07 o 
  -2   6   1       40.28       26.91      1.67 o 
  -1   6   1     1255.48     1325.09     14.30 o 
   0   6   1      574.20      524.72      7.53 o 
   1   6   1        0.67       -0.06      1.04 o 
   2   6   1        4.34       10.50      1.37 o 
   3   6   1       60.30       66.15      3.00 o 
   4   6   1      537.85      526.84      7.19 o 
   5   6   1      229.80      225.09      4.28 o 
   6   6   1       83.25       90.66      3.73 o 
   7   6   1       79.72       85.84      4.36 o 
   8   6   1        2.31       -1.52      2.50 o 
   9   6   1        3.27        5.73      3.20 o 
  -9   7   1       64.09       74.55     11.00 o 
  -8   7   1       28.02       26.55      4.18 o 
  -7   7   1        0.02        0.31      2.70 o 
  -6   7   1       16.01       26.69      3.22 o 
  -5   7   1      101.64       93.82      3.33 o 
  -4   7   1      902.34      897.41     11.85 o 
  -3   7   1       36.32       41.61      2.11 o 
  -2   7   1      451.46      406.86      7.89 o 
  -1   7   1      104.39       84.40      3.28 o 
   0   7   1      344.54      351.56      6.48 o 
   1   7   1      366.45      335.16      6.42 o 
   2   7   1        2.16        0.76      1.18 o 
   3   7   1      973.07      982.62     11.55 o 
   4   7   1      669.76      672.54      8.78 o 
   5   7   1      225.19      226.14      5.19 o 
   6   7   1       40.62       45.93      3.56 o 
   7   7   1       25.37       18.38      3.40 o 
   8   7   1       51.42       69.61      5.96 o 
   9   7   1       26.31       29.59      4.35 o 
  -9   8   1        1.67       -2.39      3.57 o 
  -8   8   1       92.55       95.50      6.35 o 
  -7   8   1       33.67       45.53      4.76 o 
  -6   8   1       12.62       17.04      2.99 o 
  -5   8   1      187.84      181.54      5.63 o 
  -4   8   1       94.98       89.17      4.86 o 
  -3   8   1      855.47      865.19     10.87 o 
  -2   8   1       47.94       50.54      2.63 o 
  -1   8   1      286.82      284.25      5.63 o 
   0   8   1       89.07       73.38      3.74 o 
   1   8   1       11.50       16.43      1.91 o 
   2   8   1      353.23      316.14      7.28 o 
   3   8   1      247.33      245.77      7.58 o 
   4   8   1       47.80       53.70      3.34 o 
   5   8   1       74.53       77.36      4.33 o 
   6   8   1      134.89      127.16      6.40 o 
   7   8   1       96.37      119.20      6.39 o 
   8   8   1        2.48        3.91      3.34 o 
  -8   9   1       29.78       27.46      4.74 o 
  -7   9   1       20.19       25.02      4.37 o 
  -6   9   1       15.08       10.49      3.00 o 
  -5   9   1       31.16       27.93      3.52 o 
  -4   9   1      284.66      258.99      6.81 o 
  -3   9   1       48.63       48.19      3.04 o 
  -2   9   1      437.71      435.00      7.66 o 
  -1   9   1      167.33      158.69      5.49 o 
   0   9   1        0.26        0.38      1.64 o 
   1   9   1      167.53      168.39      4.61 o 
   2   9   1       14.80       14.87      2.37 o 
   3   9   1      842.54      786.63     13.09 o 
   4   9   1      339.87      322.85      8.62 o 
   5   9   1       16.91       19.15      4.23 o 
   6   9   1      126.35      131.62      6.89 o 
   7   9   1        9.11       10.35      3.69 o 
   8   9   1       31.59       26.50      4.73 o 
  -7  10   1       11.69       11.71      4.10 o 
  -6  10   1        1.77        2.36      2.79 o 
  -5  10   1       45.75       41.05      5.69 o 
  -4  10   1        1.52        0.21      2.21 o 
  -3  10   1      146.04      128.85      6.62 o 
  -2  10   1      153.74      150.43      8.66 o 
  -1  10   1       12.79       10.06      2.26 o 
   0  10   1       90.44       84.54      4.28 o 
   1  10   1       86.61       74.05      4.13 o 
   2  10   1      208.75      197.82      6.34 o 
   3  10   1       93.32       93.94      4.37 o 
   4  10   1        0.29       -0.11      3.25 o 
   5  10   1       14.69       24.41      3.69 o 
   6  10   1       44.79       47.11      5.09 o 
   7  10   1       46.33       53.07      5.49 o 
  -7  11   1        9.67       14.29      5.00 o 
  -6  11   1        5.14        6.99      3.88 o 
  -5  11   1       25.04       27.90      4.16 o 
  -4  11   1       15.04       19.69      3.65 o 
  -3  11   1        7.08        7.33      2.50 o 
  -2  11   1        0.92        2.03      2.68 o 
  -1  11   1      147.54      152.43     12.73 o 
   0  11   1       15.74       10.71      2.94 o 
   1  11   1      141.39      121.13      5.28 o 
   2  11   1        1.66        3.88      2.68 o 
   3  11   1       35.68       36.34      4.17 o 
   4  11   1       79.98       83.14      5.39 o 
   5  11   1       10.69       11.77      4.27 o 
   6  11   1       16.51       10.83      4.27 o 
  -6  12   1        0.33       -0.84      4.37 o 
  -5  12   1        0.14        1.60      6.22 o 
  -4  12   1        0.06        2.41      3.54 o 
  -3  12   1        1.18        0.18      3.16 o 
  -2  12   1       26.43       24.42      4.94 o 
  -1  12   1        1.64       -1.47      2.69 o 
   0  12   1       19.17       13.54      4.77 o 
   1  12   1        6.64        5.16      3.58 o 
   2  12   1        1.99        0.88      3.25 o 
   3  12   1        7.31        7.57      6.20 o 
   4  12   1       18.15       27.89      4.65 o 
   5  12   1        3.73        5.70      4.54 o 
  -5  13   1        0.40       -1.13      4.46 o 
  -4  13   1        4.71        8.08      4.16 o 
  -3  13   1        1.08        4.37      3.61 o 
  -2  13   1        0.30        2.34      3.70 o 
  -1  13   1        0.80        5.40      4.50 o 
   0  13   1        0.06       -1.26      3.28 o 
   1  13   1       13.09       18.85      4.50 o 
   2  13   1       49.11       58.80      6.02 o 
   3  13   1        0.01       -0.86      3.46 o 
   4  13   1       15.14       13.37      5.59 o 
  -3  14   1        2.05       10.78      5.26 o 
  -2  14   1        0.70       -1.04      4.14 o 
  -1  14   1        4.69        3.94      4.81 o 
   0  14   1       31.86       31.10      6.30 o 
   1  14   1        2.87        2.60      4.65 o 
   2  14   1        1.29        6.35      4.38 o 
 -11   0   2        7.59       10.97      4.90 o 
 -10   0   2       16.59       13.92      4.46 o 
  -9   0   2        5.48        4.60      3.68 o 
  -8   0   2      238.71      219.29      9.27 o 
  -7   0   2      367.03      383.39      7.47 o 
  -6   0   2     5279.29     5403.16     64.16 o 
  -5   0   2     3543.02     3528.63     42.40 o 
  -4   0   2       33.09       23.99      1.66 o 
  -3   0   2     1874.12     1858.99     19.18 o 
  -2   0   2    15745.20    15479.79    139.56 o 
  -1   0   2     7866.22     7883.12     71.54 o 
   0   0   2     6548.76     6469.08     75.45 o 
   1   0   2    10113.44    10030.87    278.89 o 
   2   0   2        1.82       -0.96      0.64 o 
   3   0   2      692.41      727.95     14.19 o 
   4   0   2     2173.38     2174.22     40.48 o 
   5   0   2        0.75        7.60      1.65 o 
   6   0   2      230.70      239.12      5.08 o 
   7   0   2      580.71      547.01     11.14 o 
   8   0   2       19.77       23.59      2.83 o 
   9   0   2      228.35      223.00      8.87 o 
  10   0   2       10.29        8.11      5.89 o 
 -10   1   2       23.51       20.51      3.28 o 
  -9   1   2      135.25      140.74      5.62 o 
  -8   1   2        7.23        9.27      2.45 o 
  -7   1   2      450.57      458.15      5.92 o 
  -6   1   2        3.78        2.52      1.24 o 
  -5   1   2     1132.72     1136.71      9.89 o 
  -4   1   2       27.55       18.83      1.01 o 
  -3   1   2      636.70      608.42      5.33 o 
  -2   1   2     3771.49     3748.69     25.31 o 
  -1   1   2     4862.11     4747.92     30.73 o 
   0   1   2     1313.96     1345.18     10.46 o 
   1   1   2     8365.24     8209.32     97.36 o 
   2   1   2     4042.28     4100.03     61.05 o 
   3   1   2      804.42      720.60      8.14 o 
   4   1   2      553.18      611.31      7.27 o 
   5   1   2      287.64      281.54      3.56 o 
   6   1   2       69.79       67.36      2.56 o 
   7   1   2       10.26       12.33      1.80 o 
   8   1   2        7.52        5.02      1.83 o 
   9   1   2        4.80        2.28      3.62 o 
  10   1   2      116.99      111.95      5.80 o 
 -10   2   2        4.05        3.01      2.77 o 
  -9   2   2        2.87        1.45      2.68 o 
  -8   2   2      373.94      390.17      9.10 o 
  -7   2   2        4.78        8.81      1.38 o 
  -6   2   2      925.64      962.70     10.12 o 
  -5   2   2     2687.09     2815.53     23.26 o 
  -4   2   2     1916.39     1956.65     16.43 o 
  -3   2   2     2161.16     2078.22     17.13 o 
  -2   2   2     1426.82     1388.90     10.00 o 
  -1   2   2    11546.97    11314.65     80.32 o 
   0   2   2      726.43      719.13      6.52 o 
   1   2   2       15.86        8.04      0.72 o 
   2   2   2     5221.56     5227.16     67.69 o 
   3   2   2     1523.68     1670.17     18.33 o 
   4   2   2      218.13      212.59      3.44 o 
   5   2   2       83.60       87.89      1.87 o 
   6   2   2      721.12      707.26      7.91 o 
   7   2   2      414.48      409.30     12.07 o 
   8   2   2        5.20        1.35      1.74 o 
   9   2   2      133.63      139.68      6.42 o 
 -10   3   2        6.62        7.02      3.55 o 
  -9   3   2       35.61       37.77      3.58 o 
  -8   3   2       26.93       25.67      3.07 o 
  -7   3   2      139.93      149.94      3.35 o 
  -6   3   2       31.09       30.51      1.68 o 
  -5   3   2       32.73       43.66      1.73 o 
  -4   3   2       89.59       94.62      2.22 o 
  -3   3   2      126.80      125.59      2.48 o 
  -2   3   2      280.45      261.49      2.77 o 
  -1   3   2      629.03      571.00      5.09 o 
   0   3   2      297.81      270.84      2.95 o 
   1   3   2       93.18      122.80      2.04 o 
   2   3   2      201.44      215.40      2.55 o 
   3   3   2     1943.98     1912.63     21.16 o 
   4   3   2       23.02       23.47      1.75 o 
   5   3   2        9.47       13.15      1.17 o 
   6   3   2       21.95       26.40      1.49 o 
   7   3   2       55.06       61.20      2.85 o 
   8   3   2       24.62       22.49      2.96 o 
   9   3   2       13.36       10.45      2.83 o 
 -10   4   2       20.24       12.17      4.70 o 
  -9   4   2       64.22       74.80      5.43 o 
  -8   4   2        1.44        0.24      2.65 o 
  -7   4   2       15.77       19.61      2.95 o 
  -6   4   2       60.59       65.83      2.45 o 
  -5   4   2       66.75       68.65      3.02 o 
  -4   4   2      777.64      827.60      9.52 o 
  -3   4   2     1701.94     1739.34     14.99 o 
  -2   4   2      310.92      365.24      4.30 o 
  -1   4   2      916.56      900.89      7.98 o 
   0   4   2      669.43      666.48      6.76 o 
   1   4   2      809.84      783.03      7.99 o 
   2   4   2      176.26      185.78      3.47 o 
   3   4   2     1347.06     1421.69     14.22 o 
   4   4   2     1705.30     1700.31     16.84 o 
   5   4   2        3.32        3.08      1.02 o 
   6   4   2      100.70      104.46      2.92 o 
   7   4   2      147.66      153.19      4.87 o 
   8   4   2       40.11       35.24      3.35 o 
   9   4   2        2.46        4.85      2.66 o 
 -10   5   2       10.47        7.95      4.04 o 
  -9   5   2       31.28       29.66      4.98 o 
  -8   5   2        3.11       12.91      3.29 o 
  -7   5   2      223.08      203.72      5.64 o 
  -6   5   2        0.44        1.09      1.41 o 
  -5   5   2        6.51        5.16      1.31 o 
  -4   5   2        0.28       -0.40      1.00 o 
  -3   5   2      938.26      987.71     10.51 o 
  -2   5   2      369.11      396.31      5.26 o 
  -1   5   2      117.49      126.51      2.74 o 
   0   5   2        0.67        3.34      0.97 o 
   1   5   2      765.47      855.55      9.49 o 
   2   5   2        6.31        8.85      1.15 o 
   3   5   2       33.78       33.44      1.48 o 
   4   5   2      343.51      339.19      4.85 o 
   5   5   2      110.01      122.48      3.00 o 
   6   5   2      100.08       93.54      3.59 o 
   7   5   2       67.94       60.11      4.99 o 
   8   5   2        0.31        1.80      2.42 o 
   9   5   2        7.60        7.17      2.89 o 
 -10   6   2        6.42        2.76      3.83 o 
  -9   6   2        8.16        8.12      3.62 o 
  -8   6   2        1.39        4.72      3.05 o 
  -7   6   2       58.87       52.18      3.86 o 
  -6   6   2       78.32       73.92      3.34 o 
  -5   6   2       90.12       87.85      2.99 o 
  -4   6   2       35.12       46.16      2.07 o 
  -3   6   2        8.89       14.34      1.51 o 
  -2   6   2      275.43      284.35      5.46 o 
  -1   6   2        0.71        0.50      1.47 o 
   0   6   2      255.01      320.17      5.01 o 
   1   6   2       99.10      109.92      2.80 o 
   2   6   2      402.66      412.76      5.91 o 
   3   6   2       63.63       63.05      2.23 o 
   4   6   2       36.32       33.67      1.77 o 
   5   6   2      325.78      325.43      5.49 o 
   6   6   2       63.64       60.44      3.47 o 
   7   6   2       66.53       59.33      3.63 o 
   8   6   2       14.72       12.57      3.17 o 
   9   6   2        6.05        9.62      4.61 o 
  -9   7   2        7.22        5.78      3.84 o 
  -8   7   2       64.47       51.34      5.05 o 
  -7   7   2        5.20        3.28      2.46 o 
  -6   7   2      281.24      286.51      7.05 o 
  -5   7   2      472.48      447.25      7.56 o 
  -4   7   2       54.39       51.06      2.78 o 
  -3   7   2       65.09       66.06      2.56 o 
  -2   7   2       92.18       92.39      3.03 o 
  -1   7   2        5.26        6.89      1.44 o 
   0   7   2     1005.99     1004.61     14.27 o 
   1   7   2      449.87      436.71      6.44 o 
   2   7   2       46.06       45.03      2.31 o 
   3   7   2      121.80      121.10      3.22 o 
   4   7   2        0.27       -0.83      1.34 o 
   5   7   2      195.32      178.40      5.18 o 
   6   7   2        8.48        8.90      2.39 o 
   7   7   2        1.88       -1.58      3.39 o 
   8   7   2        4.86        6.02      3.23 o 
  -9   8   2        0.02        0.67      3.50 o 
  -8   8   2        0.57        0.40      3.35 o 
  -7   8   2       21.62       22.17      4.05 o 
  -6   8   2       12.30       11.13      2.84 o 
  -5   8   2      500.02      448.28      9.17 o 
  -4   8   2      182.47      197.10      4.56 o 
  -3   8   2       14.06       13.24      1.82 o 
  -2   8   2       81.22       85.33      3.59 o 
  -1   8   2     1018.41     1038.49     13.37 o 
   0   8   2        3.13        4.67      1.56 o 
   1   8   2       22.49       28.03      2.15 o 
   2   8   2       10.10        7.56      1.67 o 
   3   8   2       58.25       58.70      2.73 o 
   4   8   2       76.61       74.23      3.69 o 
   5   8   2       16.06       16.12      2.85 o 
   6   8   2       64.74       56.07      6.18 o 
   7   8   2        0.32       -0.88      3.21 o 
   8   8   2       13.77       16.63      3.94 o 
  -8   9   2        4.40        4.71      5.07 o 
  -7   9   2       50.30       51.18      6.07 o 
  -6   9   2       11.89       13.80      3.18 o 
  -5   9   2       31.59       40.42      3.39 o 
  -4   9   2      357.79      338.81      7.29 o 
  -3   9   2       65.60       60.98      3.07 o 
  -2   9   2      226.93      220.74      5.71 o 
  -1   9   2        0.56       -0.62      1.68 o 
   0   9   2      198.88      203.85      5.04 o 
   1   9   2       49.56       50.47      2.79 o 
   2   9   2       85.45       89.95      4.22 o 
   3   9   2      504.37      484.91      9.48 o 
   4   9   2       12.71        8.94      2.78 o 
   5   9   2      139.23      118.89      8.93 o 
   6   9   2        9.87       12.01      3.52 o 
   7   9   2       66.72       75.03      5.67 o 
  -8  10   2        4.00       -2.92      3.54 o 
  -7  10   2        2.25        6.52      3.94 o 
  -6  10   2       77.07       76.53      5.26 o 
  -5  10   2       45.73       45.32      4.25 o 
  -4  10   2        2.36        1.93      2.27 o 
  -3  10   2      400.89      388.65      8.12 o 
  -2  10   2      187.72      201.44      6.43 o 
  -1  10   2      106.30      105.10      4.24 o 
   0  10   2        4.24        1.90      2.14 o 
   1  10   2      108.73      112.94      4.85 o 
   2  10   2       97.53      107.02      5.36 o 
   3  10   2       41.74       40.32      4.00 o 
   4  10   2        4.12        6.30      2.76 o 
   5  10   2        0.01        1.60      3.12 o 
   6  10   2       36.85       42.63      4.93 o 
   7  10   2       33.89       36.56      5.00 o 
  -7  11   2        8.72       20.76      6.60 o 
  -6  11   2        2.36       -3.30      3.31 o 
  -5  11   2       56.67       63.79      5.72 o 
  -4  11   2        1.96        1.41      2.58 o 
  -3  11   2        0.61       -0.03      2.49 o 
  -2  11   2      360.34      354.89     10.01 o 
  -1  11   2       43.76       46.85      4.26 o 
   0  11   2        2.48        0.64      2.41 o 
   1  11   2        7.69        6.60      4.38 o 
   2  11   2      316.64      312.68     10.12 o 
   3  11   2      161.35      171.15      7.06 o 
   4  11   2        6.09        2.44      2.74 o 
   5  11   2       81.97       78.92      6.24 o 
   6  11   2        3.86       -1.06      3.62 o 
  -6  12   2       20.91       27.72      8.43 o 
  -5  12   2       17.58       14.55      6.38 o 
  -4  12   2       23.93       22.44      4.61 o 
  -3  12   2        4.55        6.07      3.09 o 
  -2  12   2        3.49        2.66      3.36 o 
  -1  12   2       91.11       94.46      5.74 o 
   0  12   2        2.51        1.96      5.69 o 
   1  12   2      102.75      110.29     14.05 o 
   2  12   2       24.75       26.47      4.56 o 
   3  12   2       10.85       10.28      3.49 o 
   4  12   2        1.35        3.24      3.71 o 
   5  12   2        4.60       11.10      4.89 o 
  -5  13   2       25.34       33.38      5.44 o 
  -4  13   2       11.59       11.82      4.44 o 
  -3  13   2        0.18        6.19      3.96 o 
  -2  13   2        6.45        4.36      3.95 o 
  -1  13   2       53.43       49.29      6.79 o 
   0  13   2       99.43      121.03      7.67 o 
   1  13   2        1.34       -1.82      3.25 o 
   2  13   2       54.17       56.21      6.82 o 
   3  13   2       70.20       79.99      8.36 o 
   4  13   2        0.22       -6.25      4.16 o 
  -3  14   2        7.88       11.95      5.16 o 
  -2  14   2        0.37       -0.79      4.52 o 
  -1  14   2        8.38        3.62      9.12 o 
   0  14   2        2.14        0.40      5.93 o 
   1  14   2        3.97        0.99      3.94 o 
   2  14   2        0.71        0.68      3.98 o 
 -11   1   3        0.00       -4.14      2.76 o 
 -10   1   3       18.56       16.03      3.33 o 
  -9   1   3        0.07       -0.01      2.39 o 
  -8   1   3        4.61        6.86      2.09 o 
  -7   1   3        0.18        0.78      1.26 o 
  -6   1   3        7.30        4.72      1.27 o 
  -5   1   3      278.17      265.68      3.54 o 
  -4   1   3     1158.16     1228.40     11.49 o 
  -3   1   3        0.16        1.34      0.63 o 
  -2   1   3      171.41      197.04      2.15 o 
  -1   1   3     2035.82     1988.01     13.74 o 
   0   1   3      524.77      477.21      4.09 o 
   1   1   3       14.23       11.38      0.66 o 
   2   1   3      478.05      513.71      8.33 o 
   3   1   3      278.56      302.43      9.89 o 
   4   1   3      241.66      266.80      7.17 o 
   5   1   3       31.82       30.24      1.41 o 
   6   1   3       92.60       94.84      2.48 o 
   7   1   3       19.16       18.92      1.74 o 
   8   1   3        1.91       -0.12      1.88 o 
   9   1   3        1.88       -1.82      2.18 o 
 -11   2   3        7.84        3.47      3.45 o 
 -10   2   3        1.43       -4.21      2.93 o 
  -9   2   3       11.04       10.84      3.80 o 
  -8   2   3       10.12        8.67      2.51 o 
  -7   2   3      129.91      127.62      4.71 o 
  -6   2   3     1073.15     1124.42     10.78 o 
  -5   2   3        1.03       -0.96      0.86 o 
  -4   2   3        0.60        0.61      0.87 o 
  -3   2   3      763.92      835.40      6.95 o 
  -2   2   3       11.31       13.69      0.93 o 
  -1   2   3       95.09      113.36      1.64 o 
   0   2   3       37.58       32.49      0.89 o 
   1   2   3      126.21      130.05      2.68 o 
   2   2   3        6.53       11.49      1.78 o 
   3   2   3      417.81      444.66      6.15 o 
   4   2   3      126.48      147.76      2.58 o 
   5   2   3      121.08      129.14      2.98 o 
   6   2   3       48.48       54.15      2.08 o 
   7   2   3        7.64        8.22      1.91 o 
   8   2   3        0.19       -0.13      1.63 o 
   9   2   3       11.30       11.28      4.25 o 
 -10   3   3       16.50       12.60      3.30 o 
  -9   3   3        0.47       -1.55      2.43 o 
  -8   3   3       27.91       29.92      3.55 o 
  -7   3   3      191.52      179.38      3.94 o 
  -6   3   3       49.11       52.37      2.04 o 
  -5   3   3        5.63        6.57      1.08 o 
  -4   3   3     1088.68     1163.90     11.21 o 
  -3   3   3     3618.91     3633.46     28.10 o 
  -2   3   3       43.52       59.25      1.47 o 
  -1   3   3     2790.22     2789.61     21.56 o 
   0   3   3      480.72      524.63      5.32 o 
   1   3   3      158.81      161.34      2.34 o 
   2   3   3       81.55       71.04      1.91 o 
   3   3   3       84.15      107.70      2.71 o 
   4   3   3      175.64      212.75      4.88 o 
   5   3   3        6.51        3.76      1.42 o 
   6   3   3      260.35      233.45      4.28 o 
   7   3   3       20.08       19.53      1.92 o 
   8   3   3       46.32       42.12      3.53 o 
   9   3   3       25.92       28.30      3.26 o 
 -10   4   3        1.19       -2.04      3.23 o 
  -9   4   3       24.84       24.43      4.04 o 
  -8   4   3        4.53        4.23      2.43 o 
  -7   4   3      333.41      321.72      6.64 o 
  -6   4   3      391.90      384.00      5.80 o 
  -5   4   3       32.25       42.42      2.23 o 
  -4   4   3       35.28       33.00      1.66 o 
  -3   4   3      526.97      582.30      6.86 o 
  -2   4   3     1959.74     2040.82     17.29 o 
  -1   4   3        2.84        4.49      0.87 o 
   0   4   3      519.82      571.50      6.70 o 
   1   4   3       31.90       37.20      1.44 o 
   2   4   3       49.40       39.29      1.27 o 
   3   4   3      352.28      366.07      4.51 o 
   4   4   3       97.66      108.80      2.84 o 
   5   4   3      538.70      528.33      6.89 o 
   6   4   3       66.40       67.70      4.57 o 
   7   4   3       13.41        8.90      2.00 o 
   8   4   3        3.56        0.58      1.89 o 
   9   4   3        0.03        1.80      2.52 o 
 -10   5   3       21.88       24.43      4.64 o 
  -9   5   3        3.45        0.34      3.06 o 
  -8   5   3      128.90      140.28      6.15 o 
  -7   5   3       39.24       43.14      3.17 o 
  -6   5   3        0.21       -0.75      1.40 o 
  -5   5   3      512.88      478.27      7.37 o 
  -4   5   3       15.84       19.40      1.54 o 
  -3   5   3     2275.24     2178.11     23.84 o 
  -2   5   3       24.16       21.36      1.46 o 
  -1   5   3      792.61      821.53     12.44 o 
   0   5   3        6.18        2.02      0.96 o 
   1   5   3     1210.83     1269.53     13.37 o 
   2   5   3       98.18      113.21      2.61 o 
   3   5   3      161.21      144.62      2.82 o 
   4   5   3       23.08       25.12      1.67 o 
   5   5   3      163.10      152.69      4.04 o 
   6   5   3       25.35       19.42      2.14 o 
   7   5   3       13.66       17.64      2.32 o 
   8   5   3        6.50       10.42      2.39 o 
   9   5   3       44.96       49.12      4.15 o 
 -10   6   3        0.91       -0.14      3.66 o 
  -9   6   3       57.03       53.46      5.37 o 
  -8   6   3        8.59        9.77      3.33 o 
  -7   6   3       44.47       49.59      3.36 o 
  -6   6   3       97.72       84.31      4.58 o 
  -5   6   3       33.41       29.87      2.09 o 
  -4   6   3      319.61      315.38      5.39 o 
  -3   6   3      153.25      172.26      4.58 o 
  -2   6   3      399.16      411.80      5.76 o 
  -1   6   3      783.98      757.63     10.67 o 
   0   6   3        7.39        3.42      1.61 o 
   1   6   3      388.07      374.55      5.91 o 
   2   6   3        0.82        1.16      1.14 o 
   3   6   3        7.14        4.16      1.17 o 
   4   6   3      413.93      402.68      6.57 o 
   5   6   3      268.32      267.57      5.50 o 
   6   6   3      317.87      315.26      7.93 o 
   7   6   3        2.48        1.59      2.12 o 
   8   6   3        0.41        2.86      2.62 o 
  -9   7   3       17.54       10.33      4.11 o 
  -8   7   3        4.54        6.84      3.48 o 
  -7   7   3       12.20       15.59      4.05 o 
  -6   7   3        9.97       13.46      2.94 o 
  -5   7   3      697.10      714.00     11.24 o 
  -4   7   3      374.30      367.91      6.19 o 
  -3   7   3      422.58      388.36      6.71 o 
  -2   7   3      583.41      601.90      8.55 o 
  -1   7   3      263.46      259.71      5.58 o 
   0   7   3      383.22      377.53      5.90 o 
   1   7   3      115.21      126.90      3.85 o 
   2   7   3      165.44      153.85      3.89 o 
   3   7   3       95.77      106.02      3.22 o 
   4   7   3       24.24       22.72      2.31 o 
   5   7   3      352.75      325.63     13.45 o 
   6   7   3        0.04       -3.04      2.08 o 
   7   7   3      126.29      130.71      6.14 o 
   8   7   3       12.28        9.62      4.08 o 
  -9   8   3        8.81       12.83      4.38 o 
  -8   8   3       28.85       29.91      4.74 o 
  -7   8   3       20.33       17.99      3.39 o 
  -6   8   3      124.44      129.71      5.10 o 
  -5   8   3        7.15        7.60      2.20 o 
  -4   8   3       37.45       39.03      2.61 o 
  -3   8   3      380.98      361.67      7.22 o 
  -2   8   3       38.07       41.39      2.62 o 
  -1   8   3      196.04      162.25      4.39 o 
   0   8   3       48.70       56.99      2.73 o 
   1   8   3      858.55      833.43     12.29 o 
   2   8   3      599.77      584.52      8.91 o 
   3   8   3      159.56      169.25      8.95 o 
   4   8   3      139.08      142.04      4.82 o 
   5   8   3        1.12        6.95      2.83 o 
   6   8   3      171.53      164.37      8.68 o 
   7   8   3        2.64        7.57      3.17 o 
  -8   9   3        0.15        0.36      3.56 o 
  -7   9   3       88.76       91.39      8.34 o 
  -6   9   3        5.64        4.46      2.68 o 
  -5   9   3       45.04       45.65      3.48 o 
  -4   9   3       59.66       60.55      3.43 o 
  -3   9   3      216.90      209.68      5.71 o 
  -2   9   3     1092.10     1056.21     13.99 o 
  -1   9   3        5.08        0.46      1.78 o 
   0   9   3      172.00      164.32      4.64 o 
   1   9   3        0.03        1.92      1.87 o 
   2   9   3      392.99      388.95      9.51 o 
   3   9   3      168.55      170.00      7.42 o 
   4   9   3       19.70       17.14      2.98 o 
   5   9   3       19.91       27.36      3.95 o 
   6   9   3       27.15       30.06      4.18 o 
   7   9   3      223.07      220.25      8.88 o 
  -8  10   3       41.26       49.35      7.08 o 
  -7  10   3        6.91        8.58      5.62 o 
  -6  10   3       63.21       71.27      5.17 o 
  -5  10   3        2.10        3.72      2.37 o 
  -4  10   3       24.25       21.86      2.90 o 
  -3  10   3       84.87       75.91      3.89 o 
  -2  10   3       80.70       80.19      3.91 o 
  -1  10   3      149.53      153.61      6.36 o 
   0  10   3        0.01        0.67      2.05 o 
   1  10   3      450.12      427.70     10.44 o 
   2  10   3      152.61      167.26      6.55 o 
   3  10   3       36.77       34.90      3.76 o 
   4  10   3       36.16       34.70      4.49 o 
   5  10   3        0.03       -1.62      3.00 o 
   6  10   3       30.50       35.31      4.73 o 
  -7  11   3        7.27       21.17      9.34 o 
  -6  11   3        0.01       -2.60      5.42 o 
  -5  11   3       58.68       50.02      5.36 o 
  -4  11   3        3.12        4.44      2.88 o 
  -3  11   3        1.24        0.04      2.39 o 
  -2  11   3       99.96       97.07      4.86 o 
  -1  11   3       14.29       16.53      3.23 o 
   0  11   3      300.15      306.24     10.45 o 
   1  11   3        6.93        8.58      2.98 o 
   2  11   3      153.90      149.01      7.62 o 
   3  11   3       23.68       19.82      3.82 o 
   4  11   3        0.00        0.29      3.15 o 
   5  11   3       45.10       46.35      5.26 o 
  -6  12   3        1.03       -1.13      3.75 o 
  -5  12   3        0.34        0.98      3.70 o 
  -4  12   3        2.43        1.09      3.51 o 
  -3  12   3        5.69        4.27      3.10 o 
  -2  12   3       12.21        4.46      3.21 o 
  -1  12   3       19.30       12.87      4.02 o 
   0  12   3       54.53       60.05      5.68 o 
   1  12   3        3.23        1.70      3.31 o 
   2  12   3        0.85        3.64      3.13 o 
   3  12   3        1.77        7.32      3.80 o 
   4  12   3        6.21       -1.36      3.58 o 
   5  12   3        0.17        2.31      4.69 o 
  -5  13   3        1.70        1.74      3.87 o 
  -4  13   3       20.57       14.32      5.32 o 
  -3  13   3        0.91        1.20      3.51 o 
  -2  13   3        7.75        6.28      3.97 o 
  -1  13   3        6.95        5.92      4.28 o 
   0  13   3       19.34       18.03      4.60 o 
   1  13   3       13.39       20.94      4.53 o 
   2  13   3        1.22        3.51      3.99 o 
   3  13   3       10.20       13.25      5.38 o 
  -3  14   3        0.00       -1.00      4.65 o 
  -2  14   3        0.68        3.55      3.79 o 
  -1  14   3       11.47        9.34      5.04 o 
   0  14   3        2.94        3.10      4.20 o 
   1  14   3       75.09       79.62      7.17 o 
 -11   0   4       78.02       76.24      7.57 o 
 -10   0   4        0.04        4.56      4.13 o 
  -9   0   4      158.64      155.90      8.67 o 
  -8   0   4      110.86      107.80      5.60 o 
  -7   0   4      922.98      872.12     15.40 o 
  -6   0   4     1209.73     1265.97     25.40 o 
  -5   0   4     1291.61     1305.95     20.00 o 
  -4   0   4     1069.76     1075.32     16.53 o 
  -3   0   4      202.26      238.60      3.77 o 
  -2   0   4      864.29      800.55      9.24 o 
  -1   0   4     3273.00     3239.10     32.18 o 
   0   0   4      653.97      583.27      8.09 o 
   1   0   4     2965.32     3095.43     62.12 o 
   2   0   4      679.36      805.02     21.94 o 
   3   0   4      941.83      902.74     24.40 o 
   4   0   4     1199.94     1161.84     31.22 o 
   5   0   4      685.32      723.39     20.82 o 
   6   0   4      125.77      114.06      6.49 o 
   7   0   4       36.39       38.22      3.19 o 
   8   0   4      149.12      146.55      6.71 o 
   9   0   4       14.95       21.57      5.63 o 
 -11   1   4        3.08        1.07      3.05 o 
 -10   1   4       58.84       61.71      4.62 o 
  -9   1   4        0.38        2.33      2.55 o 
  -8   1   4       89.13       91.16      4.68 o 
  -7   1   4      286.44      271.91      5.23 o 
  -6   1   4       75.77       89.38      2.49 o 
  -5   1   4      459.70      461.50      6.45 o 
  -4   1   4      223.30      230.00      3.36 o 
  -3   1   4      554.79      553.64      4.75 o 
  -2   1   4      131.64      121.01      1.74 o 
  -1   1   4     1667.12     1541.37     11.32 o 
   0   1   4      115.31       98.98      1.97 o 
   1   1   4        3.62        6.59      0.71 o 
   2   1   4        0.18        0.51      1.45 o 
   3   1   4        0.10       -1.25      1.56 o 
   4   1   4     1127.66     1153.51     31.88 o 
   5   1   4      522.84      509.15      7.64 o 
   6   1   4        0.20       -1.23      1.02 o 
   7   1   4       50.54       52.01      2.98 o 
   8   1   4        2.43       -0.64      1.89 o 
   9   1   4       93.26       88.00      7.49 o 
 -11   2   4       24.42       27.25      4.16 o 
 -10   2   4        0.45       -1.20      2.58 o 
  -9   2   4      116.00      103.31      5.25 o 
  -8   2   4        6.66        6.46      2.03 o 
  -7   2   4     1004.16      993.97     11.40 o 
  -6   2   4      222.88      224.78      3.92 o 
  -5   2   4       47.46       34.24      1.64 o 
  -4   2   4      635.04      592.50      6.66 o 
  -3   2   4      213.55      229.74      3.17 o 
  -2   2   4     4073.73     4043.46     29.62 o 
  -1   2   4      829.91      827.08      7.13 o 
   0   2   4      123.27      101.18      1.67 o 
   1   2   4     2232.23     2102.96     22.81 o 
   2   2   4      885.48      931.88     13.04 o 
   3   2   4     1090.60     1121.10     15.57 o 
   4   2   4        3.86        3.69      1.35 o 
   5   2   4      209.84      197.88      4.47 o 
   6   2   4      619.28      605.86      8.69 o 
   7   2   4        6.47        5.27      1.33 o 
   8   2   4       63.66       67.17      2.83 o 
   9   2   4       14.82       10.61      3.74 o 
 -10   3   4        4.40        4.46      2.97 o 
  -9   3   4        1.51       -1.14      2.51 o 
  -8   3   4       16.48       23.40      2.55 o 
  -7   3   4       27.07       30.42      2.19 o 
  -6   3   4       33.87       40.27      2.14 o 
  -5   3   4        5.32        7.13      1.18 o 
  -4   3   4      216.44      250.00      4.78 o 
  -3   3   4     3852.35     3975.01     33.77 o 
  -2   3   4       72.30       53.52      1.49 o 
  -1   3   4      266.21      290.33      3.67 o 
   0   3   4      474.03      532.75      5.81 o 
   1   3   4      802.87      821.84      9.20 o 
   2   3   4      732.14      732.02      9.95 o 
   3   3   4      147.51      145.53      4.24 o 
   4   3   4        1.36        0.56      0.91 o 
   5   3   4      110.01       93.34      3.18 o 
   6   3   4        0.72       -1.47      1.55 o 
   7   3   4       56.26       57.05      2.38 o 
   8   3   4       28.32       19.22      2.50 o 
   9   3   4       18.17       15.42      2.70 o 
 -10   4   4       20.60       16.97      4.39 o 
  -9   4   4       43.84       46.23      4.16 o 
  -8   4   4       15.41       21.28      2.80 o 
  -7   4   4       80.61       83.18      3.50 o 
  -6   4   4       20.72       19.63      1.66 o 
  -5   4   4        0.10        4.01      1.19 o 
  -4   4   4      100.65       97.27      2.96 o 
  -3   4   4        0.47       -0.69      1.09 o 
  -2   4   4     1115.31     1162.16     11.78 o 
  -1   4   4        7.92        7.17      0.92 o 
   0   4   4      672.01      709.12      8.12 o 
   1   4   4     1262.55     1287.90     13.18 o 
   2   4   4      234.63      236.40      3.35 o 
   3   4   4        0.35       -0.26      0.86 o 
   4   4   4       64.47       69.93      2.56 o 
   5   4   4      491.21      502.85      8.47 o 
   6   4   4      160.04      164.36      3.86 o 
   7   4   4       19.15       20.82      2.42 o 
   8   4   4       58.61       61.24      3.28 o 
 -10   5   4        1.64       -1.55      3.54 o 
  -9   5   4        7.73        0.54      3.21 o 
  -8   5   4       28.13       27.52      3.52 o 
  -7   5   4       78.52       75.14      3.86 o 
  -6   5   4        9.81        8.99      1.65 o 
  -5   5   4      347.59      374.36      6.43 o 
  -4   5   4       28.28       22.69      2.47 o 
  -3   5   4       26.87       36.64      1.93 o 
  -2   5   4      202.95      190.21      4.00 o 
  -1   5   4       75.27       75.25      2.17 o 
   0   5   4        1.10        1.93      1.04 o 
   1   5   4       20.84       24.28      1.61 o 
   2   5   4        1.10       -0.23      1.12 o 
   3   5   4        0.02        0.52      0.80 o 
   4   5   4      210.96      203.79      5.16 o 
   5   5   4       16.01       14.83      1.75 o 
   6   5   4       32.90       34.27      2.38 o 
   7   5   4        7.53        6.07      1.92 o 
   8   5   4        5.62        4.24      2.11 o 
 -10   6   4        1.66       -0.72      3.73 o 
  -9   6   4        3.37       12.22      3.90 o 
  -8   6   4        5.48       12.42      3.12 o 
  -7   6   4       39.97       38.51      5.32 o 
  -6   6   4        6.72        2.19      1.83 o 
  -5   6   4       96.08      103.36      3.49 o 
  -4   6   4       95.81       96.81      3.53 o 
  -3   6   4      170.93      156.18      3.94 o 
  -2   6   4      294.59      325.44      5.71 o 
  -1   6   4       29.79       41.67      1.99 o 
   0   6   4     1279.93     1339.91     16.82 o 
   1   6   4       24.88       25.04      2.16 o 
   2   6   4      107.95      112.85      3.13 o 
   3   6   4      171.10      175.65      3.82 o 
   4   6   4       47.15       49.69      2.41 o 
   5   6   4        1.72       -2.58      1.72 o 
   6   6   4        1.71        1.01      1.83 o 
   7   6   4       20.11       18.48      2.50 o 
   8   6   4        7.80        6.41      4.24 o 
  -9   7   4        2.27        6.77      6.50 o 
  -8   7   4       30.95       31.50      4.04 o 
  -7   7   4        9.36        9.80      2.55 o 
  -6   7   4        5.88        8.82      3.67 o 
  -5   7   4      161.91      153.57      4.45 o 
  -4   7   4        0.08       -1.63      1.34 o 
  -3   7   4       80.75       77.45      3.05 o 
  -2   7   4       57.83       57.02      2.63 o 
  -1   7   4      237.93      239.42      4.95 o 
   0   7   4        0.02        0.50      1.34 o 
   1   7   4        9.77        8.23      1.64 o 
   2   7   4       47.88       55.14      2.52 o 
   3   7   4        0.06       -0.93      1.28 o 
   4   7   4       68.78       66.45      3.22 o 
   5   7   4      431.28      391.55      8.73 o 
   6   7   4       30.65       22.82      3.34 o 
   7   7   4       20.75       17.74      3.29 o 
  -9   8   4       13.48        8.39      4.17 o 
  -8   8   4        2.08       -1.20      3.23 o 
  -7   8   4       23.35       25.43      3.66 o 
  -6   8   4       21.22       12.93      2.89 o 
  -5   8   4       30.31       24.70      2.63 o 
  -4   8   4       10.07        9.80      2.35 o 
  -3   8   4       74.64       63.57      3.05 o 
  -2   8   4      106.72       99.96      3.68 o 
  -1   8   4       19.42       21.29      2.16 o 
   0   8   4       10.33       11.85      2.11 o 
   1   8   4        0.02       -0.61      1.60 o 
   2   8   4      111.79      115.66      4.19 o 
   3   8   4        3.11        2.92      1.98 o 
   4   8   4       32.90       36.67      3.29 o 
   5   8   4       48.89       51.24      4.60 o 
   6   8   4      104.21      108.50      5.82 o 
   7   8   4       14.11       12.76      3.41 o 
  -8   9   4        4.62        4.74      3.99 o 
  -7   9   4        5.52        0.99      2.93 o 
  -6   9   4       32.62       31.93      3.40 o 
  -5   9   4       29.15       20.28      2.98 o 
  -4   9   4       16.76        9.34      3.79 o 
  -3   9   4      787.20      819.39     13.29 o 
  -2   9   4       21.03       15.35      2.54 o 
  -1   9   4      170.78      172.97      7.85 o 
   0   9   4       96.43      103.22      4.44 o 
   1   9   4       80.83       82.24      4.57 o 
   2   9   4       39.98       48.04      3.86 o 
   3   9   4       30.66       26.82      3.30 o 
   4   9   4      154.25      151.82     11.35 o 
   5   9   4       45.75       49.89      4.60 o 
   6   9   4        0.01        0.24      3.06 o 
  -8  10   4        1.16       -0.15      4.57 o 
  -7  10   4       41.26       44.28      5.34 o 
  -6  10   4       34.90       29.84      4.66 o 
  -5  10   4       10.95       10.27      3.03 o 
  -4  10   4       17.26       19.01      2.90 o 
  -3  10   4        5.58        2.48      2.35 o 
  -2  10   4       43.20       50.32      3.46 o 
  -1  10   4       37.25       34.35      3.35 o 
   0  10   4       82.64       92.61      5.08 o 
   1  10   4      105.58      108.14      5.43 o 
   2  10   4        2.26        2.17      2.59 o 
   3  10   4       59.03       50.48      4.19 o 
   4  10   4        0.26       -1.47      2.84 o 
   5  10   4       36.82       40.34      4.65 o 
   6  10   4       39.93       46.56      5.12 o 
  -7  11   4        3.63        5.41      4.53 o 
  -6  11   4        3.00        7.10      4.14 o 
  -5  11   4       68.62       68.26      5.11 o 
  -4  11   4      160.03      166.98      7.00 o 
  -3  11   4      175.03      182.73      8.16 o 
  -2  11   4      174.64      168.47      6.24 o 
  -1  11   4      128.80      152.18     13.83 o 
   0  11   4       20.75       27.68      3.72 o 
   1  11   4       62.80       69.87      4.94 o 
   2  11   4      262.97      266.57      8.65 o 
   3  11   4        1.01        3.23      3.29 o 
   4  11   4        7.04       11.74      3.99 o 
   5  11   4        5.46        3.57      3.54 o 
  -6  12   4       22.65       14.67      4.63 o 
  -5  12   4       50.24       65.25      6.39 o 
  -4  12   4       19.21       17.86      3.77 o 
  -3  12   4        8.14        2.78      4.48 o 
  -2  12   4       19.08        9.27      3.55 o 
  -1  12   4       10.93        9.18      3.89 o 
   0  12   4       89.31      105.93     11.54 o 
   1  12   4      103.15      113.20      8.80 o 
   2  12   4        9.13        8.83      3.43 o 
   3  12   4       29.94       37.81      5.31 o 
   4  12   4        3.02        2.23      3.70 o 
  -5  13   4       11.75       10.66      5.27 o 
  -4  13   4       10.05        1.61      4.51 o 
  -3  13   4       50.59       50.90      5.72 o 
  -2  13   4        0.12       -2.27      3.37 o 
  -1  13   4        1.41        5.63      3.92 o 
   0  13   4       79.67       76.98      6.67 o 
   1  13   4       92.53      112.55      7.57 o 
   2  13   4       56.91       64.59      7.69 o 
   3  13   4        0.00        2.56      4.73 o 
  -2  14   4        6.50        4.73      4.08 o 
  -1  14   4        0.42        0.12      3.59 o 
   0  14   4        1.85        4.66      4.96 o 
 -11   1   5        1.78        2.07      3.13 o 
 -10   1   5        0.31        5.18      2.93 o 
  -9   1   5       48.68       43.78      4.64 o 
  -8   1   5       45.64       42.57      2.96 o 
  -7   1   5        0.00       -0.27      1.30 o 
  -6   1   5        8.65        8.21      1.48 o 
  -5   1   5        1.88        1.78      1.10 o 
  -4   1   5      102.94      104.37      2.51 o 
  -3   1   5      832.41      910.13      8.65 o 
  -2   1   5       51.25       53.24      1.58 o 
  -1   1   5       86.77       80.32      1.60 o 
   0   1   5      884.48      952.65      9.11 o 
   1   1   5      329.20      376.61      4.56 o 
   2   1   5      423.23      432.88      7.42 o 
   3   1   5        2.42        4.90      1.96 o 
   4   1   5      281.20      288.12     10.20 o 
   5   1   5        0.08        0.59      2.20 o 
   6   1   5        9.32       10.61      1.73 o 
   7   1   5       17.26       20.80      3.14 o 
   8   1   5        2.57        0.72      1.82 o 
 -11   2   5        1.66        4.86      3.52 o 
 -10   2   5        3.63        0.25      3.17 o 
  -9   2   5        0.08        0.40      2.57 o 
  -8   2   5       74.07       76.30      3.64 o 
  -7   2   5        0.01        1.37      1.45 o 
  -6   2   5       64.30       63.66      2.42 o 
  -5   2   5       56.35       56.80      2.96 o 
  -4   2   5      109.16      115.60      2.92 o 
  -3   2   5      272.78      275.92      3.91 o 
  -2   2   5       25.14       29.19      1.18 o 
  -1   2   5       42.00       46.90      1.27 o 
   0   2   5      872.33      878.73      8.19 o 
   1   2   5      219.59      228.16      3.63 o 
   2   2   5      146.74      155.78      2.63 o 
   3   2   5       28.80       31.55      2.91 o 
   4   2   5       12.29       11.54      1.66 o 
   5   2   5       89.68       99.09      3.73 o 
   6   2   5        2.71        5.19      2.34 o 
   7   2   5       42.02       37.72      3.99 o 
   8   2   5        1.29        2.26      3.41 o 
 -10   3   5        0.01        2.68      2.76 o 
  -9   3   5       91.37       88.75      5.17 o 
  -8   3   5      344.90      345.94      7.34 o 
  -7   3   5       22.95       25.17      2.29 o 
  -6   3   5       33.36       33.30      1.91 o 
  -5   3   5      168.44      183.69      3.73 o 
  -4   3   5      290.60      314.42      5.19 o 
  -3   3   5       59.26       61.47      2.13 o 
  -2   3   5       75.80       64.14      1.81 o 
  -1   3   5      381.24      438.04      4.99 o 
   0   3   5       39.39       43.22      1.40 o 
   1   3   5      503.61      595.31     10.49 o 
   2   3   5        2.71       -0.24      1.00 o 
   3   3   5       62.58       67.77      2.14 o 
   4   3   5      475.46      478.01      8.07 o 
   5   3   5       12.16       11.79      2.22 o 
   6   3   5       92.31       89.95      5.34 o 
   7   3   5        0.24        4.43      3.10 o 
   8   3   5       63.26       63.28      4.69 o 
 -10   4   5        0.01        1.97      2.97 o 
  -9   4   5        1.57        1.85      2.71 o 
  -8   4   5      198.35      205.19      5.65 o 
  -7   4   5      170.30      159.97      4.87 o 
  -6   4   5        0.31        0.87      1.36 o 
  -5   4   5      122.96      136.66      3.58 o 
  -4   4   5      195.15      185.28      3.70 o 
  -3   4   5      333.03      332.22      5.28 o 
  -2   4   5     1781.06     1863.07     16.98 o 
  -1   4   5      231.55      227.26      3.58 o 
   0   4   5      411.95      415.53      5.17 o 
   1   4   5       51.93       59.19      2.19 o 
   2   4   5       75.68       77.05      2.52 o 
   3   4   5        1.24        1.53      1.17 o 
   4   4   5       28.42       33.65      1.87 o 
   5   4   5       22.56       27.93      2.34 o 
   6   4   5       85.23       81.13      5.58 o 
   7   4   5        9.97       15.89      1.75 o 
   8   4   5       17.55       22.22      2.15 o 
 -10   5   5       19.18       16.48      4.54 o 
  -9   5   5       54.72       58.68      5.87 o 
  -8   5   5       81.14       84.60      4.96 o 
  -7   5   5       38.84       41.44      4.38 o 
  -6   5   5      237.63      232.24      5.28 o 
  -5   5   5      223.97      217.37      5.02 o 
  -4   5   5      481.30      434.38      7.88 o 
  -3   5   5      383.78      360.15      5.72 o 
  -2   5   5       18.98       26.07      1.52 o 
  -1   5   5       20.93       29.10      1.55 o 
   0   5   5      104.46      101.30      3.25 o 
   1   5   5        1.34        2.21      1.12 o 
   2   5   5      122.20      121.09      2.59 o 
   3   5   5       33.39       28.90      1.74 o 
   4   5   5      755.85      722.06      9.59 o 
   5   5   5      177.62      175.71      4.09 o 
   6   5   5      153.40      150.29      4.24 o 
   7   5   5        0.63        1.36      1.79 o 
   8   5   5      120.05      115.46      4.30 o 
 -10   6   5       65.22       80.88      6.85 o 
  -9   6   5        0.16        0.14      3.43 o 
  -8   6   5       44.54       50.02      4.30 o 
  -7   6   5       91.83       89.22      4.32 o 
  -6   6   5       49.10       49.32      3.19 o 
  -5   6   5        2.52        1.11      1.47 o 
  -4   6   5      198.97      193.04      4.66 o 
  -3   6   5        3.24        2.02      1.35 o 
  -2   6   5      458.56      473.75      6.89 o 
  -1   6   5      109.09      117.41      2.98 o 
   0   6   5     1610.70     1689.18     19.11 o 
   1   6   5       33.28       40.67      1.95 o 
   2   6   5        8.82        9.51      1.51 o 
   3   6   5       15.17        9.61      1.60 o 
   4   6   5        7.01        8.67      2.01 o 
   5   6   5      128.63      133.59      5.46 o 
   6   6   5       31.92       33.67      2.62 o 
   7   6   5       66.29       71.51      3.57 o 
  -9   7   5        9.94       15.15      4.40 o 
  -8   7   5       36.54       32.61      4.18 o 
  -7   7   5        6.96        6.33      2.50 o 
  -6   7   5      136.63      135.57      7.03 o 
  -5   7   5        0.21       -2.38      1.58 o 
  -4   7   5      681.02      655.90      9.88 o 
  -3   7   5      253.93      236.35      6.58 o 
  -2   7   5       32.27       28.59      2.07 o 
  -1   7   5      371.97      344.59      5.76 o 
   0   7   5       18.15       18.92      1.95 o 
   1   7   5      134.54      143.14      3.85 o 
   2   7   5      269.29      274.79      5.78 o 
   3   7   5        4.00        3.60      1.75 o 
   4   7   5      499.87      489.10      9.92 o 
   5   7   5      113.36      117.69      4.73 o 
   6   7   5      116.09      126.38      8.12 o 
   7   7   5        2.73        9.92      2.93 o 
  -9   8   5       17.25       24.50      5.84 o 
  -8   8   5        8.43        8.50      3.51 o 
  -7   8   5       13.67        9.89      3.16 o 
  -6   8   5       46.91       45.99      3.64 o 
  -5   8   5       81.13       88.64      4.39 o 
  -4   8   5      644.00      610.07      9.73 o 
  -3   8   5       63.57       49.24      2.89 o 
  -2   8   5      171.33      176.73      4.38 o 
  -1   8   5        7.45        8.75      1.81 o 
   0   8   5      388.61      388.76      7.06 o 
   1   8   5      157.48      144.08      4.49 o 
   2   8   5       94.63       98.82      4.11 o 
   3   8   5       44.27       45.51      4.62 o 
   4   8   5       30.90       29.21      4.68 o 
   5   8   5       22.63       23.30      5.62 o 
   6   8   5       18.83       25.99      3.63 o 
  -8   9   5       46.41       59.16      7.38 o 
  -7   9   5       14.16       11.86      5.16 o 
  -6   9   5       71.83       76.60      6.31 o 
  -5   9   5       19.14       22.55      3.44 o 
  -4   9   5      240.35      236.55      6.91 o 
  -3   9   5      175.93      162.05      5.56 o 
  -2   9   5       22.31       33.22      2.91 o 
  -1   9   5       65.35       60.13      3.83 o 
   0   9   5       73.43       71.66      7.82 o 
   1   9   5      298.55      298.64      8.34 o 
   2   9   5      561.93      539.09     11.70 o 
   3   9   5        0.49        2.78      3.34 o 
   4   9   5       91.74       95.91      5.73 o 
   5   9   5       15.44       14.88      3.39 o 
   6   9   5       32.38       44.49      4.56 o 
  -8  10   5       13.42       11.20      5.33 o 
  -7  10   5       12.72        7.67      3.97 o 
  -6  10   5       27.62       25.39      4.68 o 
  -5  10   5       64.21       71.00      5.32 o 
  -4  10   5      157.21      153.83      5.95 o 
  -3  10   5        0.44        2.02      2.41 o 
  -2  10   5       17.99       15.19      2.61 o 
  -1  10   5      119.78      119.30      5.79 o 
   0  10   5       82.36       83.37      5.01 o 
   1  10   5      111.52       92.14      5.12 o 
   2  10   5       55.83       42.89      4.02 o 
   3  10   5       78.28       80.59      5.74 o 
   4  10   5        2.90        0.70      3.17 o 
   5  10   5        4.50        7.49      3.34 o 
  -7  11   5       11.82       13.90      4.58 o 
  -6  11   5       66.53       81.71      6.66 o 
  -5  11   5       44.15       41.94      4.53 o 
  -4  11   5       43.98       52.77      5.60 o 
  -3  11   5        0.54        1.10      2.77 o 
  -2  11   5       13.57       13.09      3.35 o 
  -1  11   5       28.79       27.15      4.44 o 
   0  11   5       44.18       53.50      6.19 o 
   1  11   5       60.85       65.41      5.60 o 
   2  11   5      100.44       88.20     10.34 o 
   3  11   5       10.93        4.93      3.92 o 
   4  11   5       20.60       24.76      4.51 o 
  -6  12   5        4.82        0.24      4.69 o 
  -5  12   5        3.70        9.47      8.81 o 
  -4  12   5        0.01       -1.54      3.27 o 
  -3  12   5        5.22        2.51      3.30 o 
  -2  12   5        6.30        1.59      2.92 o 
  -1  12   5       14.38        6.76      3.14 o 
   0  12   5        1.99       -0.40      3.31 o 
   1  12   5       56.46       59.05      7.28 o 
   2  12   5        0.00        2.89      3.69 o 
   3  12   5        9.70        7.55      4.09 o 
  -4  13   5       14.69       19.98      4.57 o 
  -3  13   5       15.62       21.08      4.69 o 
  -2  13   5        0.01        3.12      3.53 o 
  -1  13   5        0.37        0.29      3.07 o 
   0  13   5        1.10       -1.41      5.11 o 
   1  13   5        0.46       -3.48      4.24 o 
   2  13   5        0.06        2.39      4.81 o 
 -11   0   6        0.30       -5.46      4.22 o 
 -10   0   6       25.13       19.16      5.00 o 
  -9   0   6        4.12        0.13      2.93 o 
  -8   0   6       26.49       31.60      5.01 o 
  -7   0   6      247.20      231.85      7.89 o 
  -6   0   6       42.71       58.89      3.64 o 
  -5   0   6      121.05      121.12      4.53 o 
  -4   0   6      173.11      152.67      4.79 o 
  -3   0   6      272.37      253.95      4.91 o 
  -2   0   6      195.88      173.12      3.69 o 
  -1   0   6      572.23      667.07      9.33 o 
   0   0   6     4492.89     4524.46     52.77 o 
   1   0   6       99.23      105.44      2.50 o 
   2   0   6     1039.68     1034.33     20.21 o 
   3   0   6      763.12      735.49     14.61 o 
   4   0   6      381.40      358.76     11.04 o 
   7   0   6      150.57      159.92      7.56 o 
   8   0   6       36.18       41.93      4.84 o 
 -11   1   6        3.30        5.05      3.45 o 
 -10   1   6        1.24       -0.10      2.85 o 
  -9   1   6       59.84       59.35      4.02 o 
  -8   1   6      260.57      253.49      6.23 o 
  -7   1   6       24.22       22.40      2.23 o 
  -6   1   6       81.40       89.86      4.19 o 
  -5   1   6        0.44       -0.60      1.12 o 
  -4   1   6      166.05      166.73      3.60 o 
  -3   1   6      147.57      137.01      3.27 o 
  -2   1   6       18.45       27.80      1.19 o 
  -1   1   6     2299.86     2339.34     19.24 o 
   0   1   6     1617.49     1738.72     15.97 o 
   1   1   6      309.73      254.26      3.10 o 
   2   1   6       78.15       70.18      1.77 o 
   3   1   6      335.99      336.64      7.60 o 
   4   1   6      652.64      660.33     19.70 o 
   5   1   6       12.40       15.15      2.81 o 
   6   1   6       41.15       34.03      3.48 o 
   7   1   6       12.08        8.03      2.72 o 
   8   1   6       60.15       63.74      3.03 o 
 -11   2   6        2.08       -3.87      3.00 o 
 -10   2   6        0.13        1.55      2.84 o 
  -9   2   6        3.63        6.57      2.65 o 
  -8   2   6      295.84      307.22      6.94 o 
  -7   2   6      156.75      147.28      4.26 o 
  -6   2   6        3.67        2.69      1.53 o 
  -5   2   6      124.43      111.55      3.30 o 
  -4   2   6        0.26        2.18      1.15 o 
  -3   2   6      167.91      161.24      3.21 o 
  -2   2   6     1346.63     1341.21     11.48 o 
  -1   2   6      420.96      452.57      4.89 o 
   0   2   6     1032.03     1090.42     10.66 o 
   1   2   6      586.36      621.12      6.39 o 
   2   2   6     1072.98     1049.05     12.10 o 
   3   2   6      448.97      446.46     10.68 o 
   4   2   6      185.92      170.94      7.06 o 
   5   2   6      481.94      466.89     17.67 o 
   6   2   6        7.24        5.48      2.53 o 
   7   2   6      341.87      357.27     17.72 o 
   8   2   6       15.82       17.27      3.05 o 
 -10   3   6       20.93       22.24      3.89 o 
  -9   3   6       23.44       22.32      3.04 o 
  -8   3   6       15.15       15.65      2.50 o 
  -7   3   6        0.25       -0.65      1.59 o 
  -6   3   6        8.42        9.66      1.61 o 
  -5   3   6       75.81       86.79      3.26 o 
  -4   3   6        9.49        8.98      1.48 o 
  -3   3   6      817.26      856.89     10.10 o 
  -2   3   6       24.81       20.49      1.29 o 
  -1   3   6      107.56      128.91      3.53 o 
   0   3   6        4.25        1.97      0.94 o 
   1   3   6       52.30       40.43      1.78 o 
   2   3   6       25.26       23.73      2.04 o 
   3   3   6      277.72      272.57      4.18 o 
   4   3   6      114.44      119.23      4.50 o 
   5   3   6        0.04       -1.27      2.23 o 
   6   3   6       43.99       48.32      8.45 o 
   7   3   6       21.39       21.23      4.06 o 
   8   3   6       43.82       47.30      4.07 o 
 -10   4   6       76.44       88.00      6.36 o 
  -9   4   6       49.47       47.36      3.93 o 
  -8   4   6       61.78       73.85      4.57 o 
  -7   4   6       76.86       79.00      3.68 o 
  -6   4   6       51.46       45.68      2.68 o 
  -5   4   6      332.13      324.19      7.09 o 
  -4   4   6      104.75      115.19      3.30 o 
  -3   4   6      176.21      166.60      3.97 o 
  -2   4   6       35.76       22.15      1.77 o 
  -1   4   6      852.49      948.58      9.59 o 
   0   4   6      890.47      892.94      8.94 o 
   1   4   6        2.33        1.29      0.94 o 
   2   4   6        2.21        1.15      1.00 o 
   3   4   6       60.20       63.05      2.50 o 
   4   4   6       15.08       13.89      1.96 o 
   5   4   6       26.58       23.81      2.44 o 
   6   4   6       17.75       17.79      3.79 o 
   7   4   6      136.94      144.03     11.56 o 
 -10   5   6        6.30        3.80      4.08 o 
  -9   5   6        1.54       -3.66      3.24 o 
  -8   5   6       11.29        5.17      2.50 o 
  -7   5   6       10.92        6.70      2.28 o 
  -6   5   6       16.12       10.60      1.96 o 
  -5   5   6        4.52        2.73      1.67 o 
  -4   5   6       43.67       44.33      2.46 o 
  -3   5   6       42.11       47.13      2.41 o 
  -2   5   6        2.76        2.91      1.11 o 
  -1   5   6       19.61       27.03      1.68 o 
   0   5   6      465.95      440.93      5.62 o 
   1   5   6        0.26        0.20      1.15 o 
   2   5   6       33.44       29.88      1.73 o 
   3   5   6        6.45        9.19      1.34 o 
   4   5   6        2.31        0.87      1.31 o 
   5   5   6        1.04        2.73      1.84 o 
   6   5   6        7.74        7.31      1.57 o 
   7   5   6        5.35        2.74      2.65 o 
 -10   6   6        4.25        5.36      4.09 o 
  -9   6   6        4.87        2.46      3.67 o 
  -8   6   6        0.80        4.99      3.42 o 
  -7   6   6       34.83       28.98      5.03 o 
  -6   6   6       78.68       85.76      3.91 o 
  -5   6   6      516.80      493.27      8.33 o 
  -4   6   6       43.83       40.97      2.56 o 
  -3   6   6      111.28      106.89      3.82 o 
  -2   6   6       77.74       90.83      3.00 o 
  -1   6   6      271.38      272.15      4.70 o 
   0   6   6        0.66        0.96      1.28 o 
   1   6   6       22.45       24.59      1.93 o 
   2   6   6        1.07        1.95      1.37 o 
   3   6   6       45.19       43.18      3.77 o 
   4   6   6        1.99        0.86      1.88 o 
   5   6   6        8.09        6.52      1.87 o 
   6   6   6        9.39        6.08      1.96 o 
   7   6   6        2.10        0.28      1.85 o 
  -9   7   6       14.03        8.66      4.97 o 
  -8   7   6        4.36       -0.90      2.88 o 
  -7   7   6        0.17       -3.17      2.16 o 
  -6   7   6        5.40        4.26      2.16 o 
  -5   7   6       32.29       31.43      2.72 o 
  -4   7   6       90.52       82.31      3.44 o 
  -3   7   6       35.68       37.53      2.66 o 
  -2   7   6       39.35       36.48      2.28 o 
  -1   7   6      762.48      793.29     13.10 o 
   0   7   6        3.74        1.65      1.58 o 
   1   7   6       34.56       27.33      2.78 o 
   2   7   6        2.99        4.04      1.86 o 
   3   7   6       94.76       88.13      4.07 o 
   4   7   6      158.75      144.80      6.24 o 
   5   7   6       67.15       64.05      3.55 o 
   6   7   6       35.31       30.93      4.22 o 
  -9   8   6        3.00       -1.55      6.05 o 
  -8   8   6       28.76       25.63      4.76 o 
  -7   8   6        0.01        5.30      2.88 o 
  -6   8   6        8.75       10.52      2.90 o 
  -5   8   6        0.52       -1.85      2.11 o 
  -4   8   6       34.91       34.81      3.00 o 
  -3   8   6      173.16      158.40      5.30 o 
  -2   8   6       56.38       57.57      3.32 o 
  -1   8   6       26.86       29.65      3.54 o 
   0   8   6      251.35      258.39      6.75 o 
   1   8   6       19.06       15.65      2.79 o 
   2   8   6       12.38        8.60      2.25 o 
   3   8   6       16.76       17.68      2.97 o 
   4   8   6        0.01       -1.85      2.15 o 
   5   8   6       72.70       66.00      4.62 o 
   6   8   6        0.62        3.98      2.74 o 
  -8   9   6       21.92       17.54      4.87 o 
  -7   9   6        1.26        5.03      3.71 o 
  -6   9   6        0.68       -3.58      2.58 o 
  -5   9   6       33.67       40.00      3.72 o 
  -4   9   6       61.35       68.80      4.31 o 
  -3   9   6      160.78      162.99      6.50 o 
  -2   9   6      220.17      204.90      7.86 o 
  -1   9   6       73.66       79.55      4.13 o 
   0   9   6        8.24       13.34      2.94 o 
   1   9   6      154.67      156.49      6.24 o 
   2   9   6       11.21       11.18      3.41 o 
   3   9   6       57.92       67.11      5.10 o 
   4   9   6      158.81      153.39      7.07 o 
   5   9   6        0.00        1.97      2.87 o 
  -7  10   6        0.10       -0.49      3.50 o 
  -6  10   6       20.88       24.59      4.09 o 
  -5  10   6       14.12        8.64      3.21 o 
  -4  10   6       92.74       72.05      5.03 o 
  -3  10   6       48.49       60.47      4.58 o 
  -2  10   6       23.01       26.97      3.26 o 
  -1  10   6       29.02       30.74      3.29 o 
   0  10   6       40.35       37.53      3.89 o 
   1  10   6       13.88       12.97      3.12 o 
   2  10   6       28.67       38.82      4.74 o 
   3  10   6        4.76        7.97      3.43 o 
   4  10   6       13.30       17.82      4.00 o 
   5  10   6       18.53       20.44      4.16 o 
  -7  11   6       10.87        9.98      5.27 o 
  -6  11   6       11.59       21.68     19.11 o 
  -5  11   6        0.82        3.27      4.36 o 
  -4  11   6      186.84      192.08      8.67 o 
  -3  11   6        0.26        2.56      2.92 o 
  -2  11   6       55.61       63.05      4.86 o 
  -1  11   6       22.36       26.92      3.83 o 
   0  11   6      100.27      105.60      5.94 o 
   1  11   6      157.47      174.18      7.25 o 
   2  11   6       30.00       19.57      4.29 o 
   3  11   6       91.60       81.06      7.44 o 
   4  11   6        5.19        0.81      4.05 o 
  -5  12   6      104.55       93.00      6.99 o 
  -4  12   6        0.02        1.28      3.59 o 
  -3  12   6       33.22       50.41      5.75 o 
  -2  12   6        3.73        3.50      3.08 o 
  -1  12   6       19.72       31.98      4.25 o 
   0  12   6       55.33       56.71      7.38 o 
   1  12   6        1.30        7.41      4.09 o 
   2  12   6       19.86       15.71      6.02 o 
   3  12   6        4.74       -3.17      4.78 o 
  -4  13   6       70.27       73.47      6.71 o 
  -3  13   6        3.53        5.78      3.77 o 
  -2  13   6       26.92       33.33      4.56 o 
  -1  13   6        0.35       -0.62      3.11 o 
   0  13   6        0.88        3.02      5.02 o 
   1  13   6       72.02       68.82      8.12 o 
 -11   1   7        7.43        8.55      4.18 o 
 -10   1   7       14.13        9.68      4.20 o 
  -9   1   7        0.10        0.49      2.06 o 
  -8   1   7        0.13        1.68      1.89 o 
  -7   1   7        0.18        3.01      1.75 o 
  -6   1   7       12.86       10.41      1.72 o 
  -5   1   7      111.04      102.43      3.07 o 
  -4   1   7        8.96        5.77      1.27 o 
  -3   1   7       12.89       20.80      1.49 o 
  -2   1   7       31.05       26.72      1.27 o 
  -1   1   7      149.37      158.50      2.74 o 
   0   1   7        2.54        0.53      0.74 o 
   1   1   7      297.64      328.31      3.97 o 
   2   1   7      102.31      105.52      2.41 o 
   3   1   7      151.03      140.75      2.56 o 
   4   1   7       31.97       33.12      2.60 o 
   5   1   7        1.49        2.48      2.33 o 
   6   1   7       21.61       21.65      2.48 o 
   7   1   7       25.17       25.88      3.16 o 
 -11   2   7       12.40       17.44      4.01 o 
 -10   2   7        1.27        2.76      2.91 o 
  -9   2   7        4.18       -0.04      2.86 o 
  -8   2   7        2.81        2.20      2.30 o 
  -7   2   7      174.10      165.06      4.61 o 
  -6   2   7       66.27       60.99      3.01 o 
  -5   2   7        3.85        6.05      1.55 o 
  -4   2   7      101.98      107.44      2.88 o 
  -3   2   7       57.03       54.52      2.05 o 
  -2   2   7       23.53       25.15      1.26 o 
  -1   2   7       42.92       63.72      1.85 o 
   0   2   7       45.05       44.47      1.69 o 
   1   2   7        5.80        6.67      0.90 o 
   2   2   7       36.47       33.83      1.35 o 
   3   2   7      176.58      166.68      3.07 o 
   4   2   7      339.97      324.49      8.88 o 
   5   2   7       54.51       52.30      3.61 o 
   6   2   7       42.24       42.38      3.77 o 
   7   2   7        3.93        6.23      3.09 o 
 -10   3   7       43.43       39.87      4.63 o 
  -9   3   7        0.20        1.02      3.23 o 
  -8   3   7       11.04        9.36      2.49 o 
  -7   3   7       82.59       83.55      3.53 o 
  -6   3   7       35.25       38.49      2.43 o 
  -5   3   7      123.71      120.59      3.63 o 
  -4   3   7       16.41       14.39      1.65 o 
  -3   3   7       28.62       25.88      1.67 o 
  -2   3   7      286.29      269.90      3.83 o 
  -1   3   7      716.19      752.74      8.33 o 
   0   3   7       18.44       12.08      1.20 o 
   1   3   7      857.34      841.96      9.18 o 
   2   3   7      280.36      278.01      3.76 o 
   3   3   7      986.26      974.96     12.98 o 
   4   3   7        0.18       -1.41      2.32 o 
   5   3   7        7.25       10.83      2.87 o 
   6   3   7        2.11       -0.63      2.76 o 
   7   3   7       26.44       13.06      5.32 o 
 -10   4   7        9.42        6.90      3.99 o 
  -9   4   7        0.13        0.75      2.56 o 
  -8   4   7      199.53      196.25      5.87 o 
  -7   4   7      121.87      113.69      4.74 o 
  -6   4   7       19.10       15.12      1.98 o 
  -5   4   7       42.79       47.80      2.50 o 
  -4   4   7      155.02      165.90      3.75 o 
  -3   4   7      141.01      141.23      3.37 o 
  -2   4   7        0.92       -0.40      1.11 o 
  -1   4   7       66.41       76.61      2.29 o 
   0   4   7        0.84       -0.28      0.93 o 
   1   4   7       36.31       33.16      1.53 o 
   2   4   7      373.35      363.34      4.95 o 
   3   4   7        2.76        1.60      1.42 o 
   4   4   7      154.91      145.01      3.77 o 
   5   4   7       10.26       11.06      3.31 o 
   6   4   7       71.42       76.66      8.29 o 
   7   4   7      123.18      134.44     11.08 o 
 -10   5   7       10.99       17.67      5.70 o 
  -9   5   7      129.68      139.67      6.79 o 
  -8   5   7       10.80        9.25      3.30 o 
  -7   5   7        1.61        0.76      2.16 o 
  -6   5   7       26.66       34.14      2.70 o 
  -5   5   7      161.71      164.64      4.61 o 
  -4   5   7       20.68       22.78      2.14 o 
  -3   5   7        2.48        4.29      1.50 o 
  -2   5   7      424.08      435.21      6.19 o 
  -1   5   7     1203.36     1217.87     14.37 o 
   0   5   7      148.65      146.20      3.21 o 
   1   5   7      143.06      149.78      3.14 o 
   2   5   7      514.68      486.34      7.41 o 
   3   5   7      622.22      586.35      8.28 o 
   4   5   7       17.50       17.74      1.72 o 
   5   5   7       74.77       81.94      3.38 o 
   6   5   7       15.85       15.79      6.05 o 
   7   5   7        7.51        3.62      2.17 o 
 -10   6   7       16.67       11.01      5.22 o 
  -9   6   7       13.31        6.00      3.99 o 
  -8   6   7       37.68       42.07      3.86 o 
  -7   6   7        4.45       -1.05      2.22 o 
  -6   6   7      182.16      195.82      5.83 o 
  -5   6   7      386.83      370.35      7.15 o 
  -4   6   7        0.23       -1.62      1.54 o 
  -3   6   7       11.92       12.15      1.81 o 
  -2   6   7       30.74       32.89      3.10 o 
  -1   6   7      649.07      661.05      8.38 o 
   0   6   7      328.81      319.44      7.13 o 
   1   6   7      106.27      114.87      3.21 o 
   2   6   7        6.83        6.30      1.74 o 
   3   6   7      103.43      108.48      4.19 o 
   4   6   7       57.08       58.11      3.07 o 
   5   6   7       71.68       77.18      3.38 o 
   6   6   7       84.94       86.68      3.54 o 
  -9   7   7      102.49      130.88      9.92 o 
  -8   7   7        0.18        3.22      3.31 o 
  -7   7   7       14.96       26.56      3.71 o 
  -6   7   7       13.64       10.33      2.77 o 
  -5   7   7       18.75       20.49      2.71 o 
  -4   7   7       94.17       96.64      5.11 o 
  -3   7   7       73.61       62.64      4.55 o 
  -2   7   7      146.85      149.78      5.35 o 
  -1   7   7      169.74      171.31      4.32 o 
   0   7   7      321.57      327.13      6.75 o 
   1   7   7       83.96       76.63      3.61 o 
   2   7   7      128.28      126.44      6.62 o 
   3   7   7      179.47      179.44      5.78 o 
   4   7   7       17.19       18.08      2.55 o 
   5   7   7       55.08       50.80      3.27 o 
   6   7   7       32.65       34.30      5.61 o 
  -9   8   7        8.14       11.89      5.54 o 
  -8   8   7       11.01        5.61      4.00 o 
  -7   8   7        1.88        0.17      3.25 o 
  -6   8   7       86.26       92.02      5.40 o 
  -5   8   7      152.70      136.57      5.60 o 
  -4   8   7        8.01        5.25      2.24 o 
  -3   8   7      236.49      252.02      6.43 o 
  -2   8   7        4.39        3.90      3.55 o 
  -1   8   7      313.12      313.30      7.61 o 
   0   8   7       53.07       56.42      3.47 o 
   1   8   7       30.43       29.92      3.26 o 
   2   8   7       92.95      106.46      6.35 o 
   3   8   7       29.28       30.34      3.72 o 
   4   8   7       14.82       19.76      4.29 o 
   5   8   7       52.57       50.18      4.22 o 
  -8   9   7        0.89        4.93      4.02 o 
  -7   9   7       52.97       50.31      5.62 o 
  -6   9   7       11.00        9.47      3.32 o 
  -5   9   7        1.43       -1.02      2.78 o 
  -4   9   7      103.25      104.11      7.41 o 
  -3   9   7       47.07       52.80      3.84 o 
  -2   9   7       85.52       83.40      4.42 o 
  -1   9   7       34.14       42.20      3.50 o 
   0   9   7       49.29       45.47      3.51 o 
   1   9   7      206.26      181.30      7.48 o 
   2   9   7        6.91        4.39      3.15 o 
   3   9   7       58.45       55.03      4.79 o 
   4   9   7        0.36       -1.26      3.41 o 
   5   9   7       24.11       21.39      3.79 o 
  -7  10   7       18.45       18.10      5.94 o 
  -6  10   7        1.78       -0.58      3.30 o 
  -5  10   7       58.21       45.25      5.27 o 
  -4  10   7        0.11       -0.60      3.26 o 
  -3  10   7       91.64       82.81      5.54 o 
  -2  10   7        0.45       -2.53      2.30 o 
  -1  10   7        1.08        2.43      2.44 o 
   0  10   7       25.85       17.75      3.72 o 
   1  10   7       12.34       23.15      4.50 o 
   2  10   7       46.97       45.88      6.41 o 
   3  10   7       43.01       46.06      4.95 o 
   4  10   7       18.20       10.79      3.80 o 
  -6  11   7       29.91       31.06      6.46 o 
  -5  11   7       12.93       14.96      4.41 o 
  -4  11   7       59.09       54.37      5.52 o 
  -3  11   7        3.77        4.08      3.12 o 
  -2  11   7        0.97        2.14      2.78 o 
  -1  11   7       10.91       10.78      2.99 o 
   0  11   7        4.76        2.38      2.58 o 
   1  11   7       22.59       12.62      4.16 o 
   2  11   7       14.93       13.06      4.13 o 
   3  11   7       15.48       18.34      4.37 o 
  -5  12   7       27.91       31.82      5.13 o 
  -4  12   7        2.97        7.61      4.02 o 
  -3  12   7        9.27       11.53      3.82 o 
  -2  12   7        1.14       -1.64      3.05 o 
  -1  12   7        0.58       -3.78      2.92 o 
   0  12   7        8.43        9.57      3.88 o 
   1  12   7        9.52       14.18      4.52 o 
   2  12   7        4.06       12.33      4.35 o 
  -2  13   7        4.83        9.18      3.78 o 
  -1  13   7        0.68        3.11      4.01 o 
 -10   0   8        0.02       -2.27      4.02 o 
  -9   0   8       96.33      101.70      6.46 o 
  -8   0   8       13.24       10.26      3.28 o 
  -7   0   8      277.88      254.81      7.79 o 
  -6   0   8      800.03      790.67     16.11 o 
  -5   0   8       67.62       68.07      5.54 o 
  -4   0   8      243.41      226.90      5.71 o 
  -3   0   8      973.77      924.24     13.80 o 
  -2   0   8        3.24        5.76      1.62 o 
  -1   0   8     1087.18     1034.62     14.41 o 
   0   0   8     2138.16     2199.29     27.17 o 
   1   0   8      441.63      428.04      8.17 o 
   2   0   8      413.54      414.73      7.86 o 
   3   0   8      536.59      476.26     10.79 o 
   4   0   8      877.38      889.90     17.63 o 
 -10   1   8       16.87       12.95      3.48 o 
  -9   1   8        8.81        9.97      2.67 o 
  -8   1   8      126.62      129.42      4.85 o 
  -7   1   8       19.91       25.31      2.51 o 
  -6   1   8      173.02      168.11      4.35 o 
  -5   1   8      219.61      221.76      5.04 o 
  -4   1   8      148.19      155.61      5.23 o 
  -3   1   8      146.26      151.64      3.18 o 
  -2   1   8      567.22      568.14      6.28 o 
  -1   1   8       68.31       87.81      2.23 o 
   0   1   8       75.21       69.04      1.85 o 
   1   1   8       69.99       76.87      1.94 o 
   2   1   8      518.13      519.93      6.02 o 
   3   1   8     1002.07      975.61     11.52 o 
   4   1   8       19.60       17.39      1.57 o 
   5   1   8       72.61       71.39      3.51 o 
   6   1   8       10.70        9.28      3.46 o 
   7   1   8       43.03       44.76      3.73 o 
 -10   2   8        8.86        2.10      3.28 o 
  -9   2   8        4.81        3.38      2.41 o 
  -8   2   8      209.93      225.13      6.23 o 
  -7   2   8       24.87       27.51      2.55 o 
  -6   2   8       92.69       86.66      3.47 o 
  -5   2   8      191.23      174.02      4.17 o 
  -4   2   8      306.79      317.11      6.59 o 
  -3   2   8      348.81      336.10      4.92 o 
  -2   2   8       56.90       57.07      2.11 o 
  -1   2   8      897.74      891.61      9.11 o 
   0   2   8      123.37      136.01      3.02 o 
   1   2   8      487.42      462.94      5.50 o 
   2   2   8     1172.06     1145.27     11.77 o 
   3   2   8      344.33      325.63      5.05 o 
   4   2   8      144.99      144.08      5.73 o 
   5   2   8       33.06       32.70      2.59 o 
   6   2   8      152.05      153.89      5.07 o 
 -10   3   8        0.83        0.68      3.59 o 
  -9   3   8       67.38       73.69      4.23 o 
  -8   3   8        0.60        0.96      2.14 o 
  -7   3   8       25.14       30.70      2.78 o 
  -6   3   8        4.29       -0.49      1.69 o 
  -5   3   8        0.03       -1.18      1.53 o 
  -4   3   8      103.41      102.12      3.49 o 
  -3   3   8      171.82      156.81      3.52 o 
  -2   3   8      527.09      539.25      7.36 o 
  -1   3   8      124.90      121.12      3.53 o 
   0   3   8       13.08       14.69      1.39 o 
   1   3   8        0.39        0.39      1.05 o 
   2   3   8       93.40       97.53      2.33 o 
   3   3   8       24.28       22.13      1.79 o 
   4   3   8        3.29        3.04      2.69 o 
   5   3   8       57.54       66.85      4.89 o 
   6   3   8       42.14       54.68      4.88 o 
 -10   4   8       36.48       33.53      6.43 o 
  -9   4   8       31.80       27.82      4.13 o 
  -8   4   8        1.45        1.59      2.14 o 
  -7   4   8      136.94      136.63      4.82 o 
  -6   4   8      145.09      148.13      4.22 o 
  -5   4   8        0.71       -2.12      1.41 o 
  -4   4   8        8.41        8.43      2.35 o 
  -3   4   8       17.20       14.43      1.73 o 
  -2   4   8      110.83      111.63      3.22 o 
  -1   4   8      226.89      204.28      4.07 o 
   0   4   8       16.34       17.12      2.00 o 
   1   4   8      916.01      900.11     10.50 o 
   2   4   8       16.70       19.97      1.58 o 
   3   4   8       16.72       20.99      1.41 o 
   4   4   8       91.58       86.49      2.88 o 
   5   4   8        0.19        0.26      4.44 o 
   6   4   8       57.53       72.84      8.31 o 
 -10   5   8        2.98        4.72      5.01 o 
  -9   5   8       18.27       22.68      3.79 o 
  -8   5   8       16.06       10.54      2.90 o 
  -7   5   8        0.00        1.58      2.11 o 
  -6   5   8        0.46       -0.03      1.86 o 
  -5   5   8       11.49       13.73      2.20 o 
  -4   5   8       29.15       28.21      2.41 o 
  -3   5   8       33.82       31.82      2.40 o 
  -2   5   8        0.01       -1.01      1.37 o 
  -1   5   8        0.23       -0.49      1.33 o 
   0   5   8       86.35       81.37      2.55 o 
   1   5   8       71.83       68.32      2.43 o 
   2   5   8       74.14       65.97      3.09 o 
   3   5   8      113.71      112.20      3.91 o 
   4   5   8       11.08       15.23      1.81 o 
   5   5   8        5.58        2.83      2.33 o 
   6   5   8        4.93        0.73      5.14 o 
  -9   6   8        0.24        8.91      4.80 o 
  -8   6   8        0.06       -0.28      3.00 o 
  -7   6   8      109.62      115.71      5.87 o 
  -6   6   8        1.68        1.47      2.47 o 
  -5   6   8       22.31       20.27      2.64 o 
  -4   6   8        1.92       -1.98      1.87 o 
  -3   6   8       66.86       77.00      3.58 o 
  -2   6   8       85.83       85.40      3.60 o 
  -1   6   8      162.63      158.85      4.66 o 
   0   6   8      105.98       92.31      3.51 o 
   1   6   8       11.78       15.81      2.07 o 
   2   6   8        1.18       -1.16      1.94 o 
   3   6   8        1.61        0.27      1.86 o 
   4   6   8        1.27        3.66      2.10 o 
   5   6   8       22.41       21.87      2.25 o 
  -9   7   8       25.72       31.43      6.47 o 
  -8   7   8        3.41        5.47      3.27 o 
  -7   7   8        2.13       -2.39      2.57 o 
  -6   7   8        3.12        2.61      2.55 o 
  -5   7   8        7.39        6.89      2.77 o 
  -4   7   8        7.06        2.86      2.21 o 
  -3   7   8      122.96      124.28      4.93 o 
  -2   7   8       72.60       77.89      5.65 o 
  -1   7   8      267.72      223.58      6.36 o 
   0   7   8       61.69       68.44      3.34 o 
   1   7   8        7.50        5.75      2.51 o 
   2   7   8      121.70      121.49      5.24 o 
   3   7   8       73.33       73.19      3.88 o 
   4   7   8        0.59        3.46      2.20 o 
   5   7   8       30.51       32.87      3.53 o 
  -8   8   8        0.42        4.27      7.38 o 
  -7   8   8        6.88        4.23      3.49 o 
  -6   8   8        5.68        1.39      3.16 o 
  -5   8   8       73.76       77.31      5.10 o 
  -4   8   8        4.55        2.05      2.27 o 
  -3   8   8        3.66        4.67      2.47 o 
  -2   8   8       47.10       45.99      3.58 o 
  -1   8   8      175.32      170.80      7.41 o 
   0   8   8       42.69       48.20      3.53 o 
   1   8   8       78.09       88.49      4.70 o 
   2   8   8        4.58        4.99      2.94 o 
   3   8   8       16.56       22.92      3.48 o 
   4   8   8        3.37        0.18      2.76 o 
   5   8   8        0.16        1.99      2.69 o 
  -8   9   8        3.14       -3.17      4.73 o 
  -7   9   8       28.16       28.10      4.75 o 
  -6   9   8        8.16        5.12      4.95 o 
  -5   9   8       26.13       33.11      4.24 o 
  -4   9   8       20.36       26.72      4.86 o 
  -3   9   8        1.01        1.51      2.51 o 
  -2   9   8      192.35      186.30      6.30 o 
  -1   9   8        0.39        1.70      2.22 o 
   0   9   8       62.86       71.11      6.44 o 
   1   9   8        5.23        6.76      2.83 o 
   2   9   8       96.61       99.35      6.07 o 
   3   9   8       17.07       17.61      3.73 o 
   4   9   8        0.12        0.55      3.04 o 
  -7  10   8        5.31        9.61      9.08 o 
  -6  10   8       10.01       17.40     10.01 o 
  -5  10   8        4.46        6.39      4.91 o 
  -4  10   8        7.84        5.38      3.68 o 
  -3  10   8       38.74       38.73      4.30 o 
  -2  10   8       23.49       25.56      3.37 o 
  -1  10   8      102.13      110.23      5.39 o 
   0  10   8        3.55        2.53      2.90 o 
   1  10   8       73.87       77.79      7.66 o 
   2  10   8       35.30       35.88      4.77 o 
   3  10   8       25.15       24.31      4.32 o 
  -6  11   8        0.99       -1.82      3.86 o 
  -5  11   8       50.94       61.95      6.20 o 
  -4  11   8       44.95       46.19      4.90 o 
  -3  11   8       21.92       23.18      3.96 o 
  -2  11   8       64.42       75.72      5.38 o 
  -1  11   8       10.58       11.07      4.51 o 
   0  11   8       73.31       76.95      5.48 o 
   1  11   8        0.17        0.44      2.98 o 
   2  11   8       18.39       17.77      4.46 o 
  -4  12   8        3.02        4.78      3.98 o 
  -3  12   8        3.71        3.68      3.79 o 
  -2  12   8       27.18       24.18      4.27 o 
  -1  12   8       62.52       70.98      8.49 o 
   0  12   8        0.13        2.84      3.71 o 
 -10   1   9        6.66        7.49      4.64 o 
  -9   1   9        0.01        1.67      2.63 o 
  -8   1   9        5.76        7.56      2.37 o 
  -7   1   9        2.06        0.41      1.73 o 
  -6   1   9       40.19       40.13      2.60 o 
  -5   1   9      336.53      322.92      5.96 o 
  -4   1   9       19.08       19.22      1.72 o 
  -3   1   9       18.02       19.19      1.71 o 
  -2   1   9        0.54        1.84      1.17 o 
  -1   1   9       74.53       67.37      2.22 o 
   0   1   9        5.55        6.70      1.20 o 
   1   1   9      160.99      162.88      3.33 o 
   2   1   9       69.58       64.69      1.95 o 
   3   1   9       37.76       37.02      1.66 o 
   4   1   9       43.78       41.24      3.03 o 
   5   1   9        3.19        4.86      2.00 o 
   6   1   9       25.50       23.20      3.03 o 
 -10   2   9       16.22       20.79      5.33 o 
  -9   2   9       42.58       44.21      4.00 o 
  -8   2   9        2.12        1.09      2.22 o 
  -7   2   9       25.15       26.83      2.62 o 
  -6   2   9       97.44      105.39      3.85 o 
  -5   2   9       37.26       31.38      2.33 o 
  -4   2   9      404.44      381.98      6.08 o 
  -3   2   9       31.31       31.21      1.83 o 
  -2   2   9      302.23      291.54      4.55 o 
  -1   2   9      288.87      287.74      6.76 o 
   0   2   9        2.17        6.71      1.21 o 
   1   2   9       29.59       28.64      1.55 o 
   2   2   9       14.83       15.00      1.41 o 
   3   2   9      170.81      181.68      5.24 o 
   4   2   9       22.68       30.30      5.53 o 
   5   2   9      128.71      118.85      6.08 o 
   6   2   9        1.72        3.45      1.99 o 
 -10   3   9       26.32       38.96      6.26 o 
  -9   3   9        0.32        3.51      2.78 o 
  -8   3   9       13.02       12.63      2.86 o 
  -7   3   9       76.48       72.54      4.16 o 
  -6   3   9       11.07        8.89      2.11 o 
  -5   3   9      203.73      185.81      7.73 o 
  -4   3   9        0.07        1.65      1.39 o 
  -3   3   9     1038.77     1000.27     12.23 o 
  -2   3   9       51.80       53.04      3.04 o 
  -1   3   9      164.67      165.20      3.52 o 
   0   3   9       54.43       58.48      2.29 o 
   1   3   9      351.11      330.53      5.80 o 
   2   3   9      534.47      518.08      7.99 o 
   3   3   9       40.58       38.58      2.30 o 
   4   3   9      213.82      211.46      6.63 o 
   5   3   9        2.04       -0.15      2.35 o 
   6   3   9       32.02       36.32      3.86 o 
 -10   4   9        5.22        3.38      5.68 o 
  -9   4   9       12.41       15.88      3.56 o 
  -8   4   9        8.59        9.71      3.10 o 
  -7   4   9       81.29       78.18      4.40 o 
  -6   4   9       59.19       59.74      3.29 o 
  -5   4   9       12.64       12.67      2.32 o 
  -4   4   9      360.68      358.99      8.66 o 
  -3   4   9       39.44       44.69      2.98 o 
  -2   4   9      265.10      269.13      5.57 o 
  -1   4   9       30.97       29.36      2.00 o 
   0   4   9       48.72       42.83      2.49 o 
   1   4   9      601.46      599.44      9.84 o 
   2   4   9       74.76       83.04      2.96 o 
   3   4   9      279.85      274.81      5.05 o 
   4   4   9        0.22        0.98      2.82 o 
   5   4   9       90.75       88.33      5.64 o 
  -9   5   9       15.58       15.22      5.37 o 
  -8   5   9       13.70       12.24      3.31 o 
  -7   5   9       58.00       50.73      3.93 o 
  -6   5   9        1.65       -3.31      2.21 o 
  -5   5   9       73.48       86.86      4.08 o 
  -4   5   9       24.61       26.12      2.99 o 
  -3   5   9      996.02      959.91     15.42 o 
  -2   5   9      267.79      243.13      5.87 o 
  -1   5   9       77.27       77.90      3.37 o 
   0   5   9       60.16       60.99      2.97 o 
   1   5   9      186.48      175.75      5.11 o 
   2   5   9      355.77      339.46      6.86 o 
   3   5   9        2.26        4.93      1.72 o 
   4   5   9       68.48       76.24      2.91 o 
   5   5   9       42.49       43.91      5.67 o 
  -9   6   9        8.62        8.72      6.99 o 
  -8   6   9        0.55        1.46      3.51 o 
  -7   6   9      137.78      125.08      7.00 o 
  -6   6   9      111.60      123.33      6.14 o 
  -5   6   9        0.01       -2.78      2.10 o 
  -4   6   9        8.35        8.48      2.57 o 
  -3   6   9        3.65        6.13      2.41 o 
  -2   6   9       25.71       40.03      3.28 o 
  -1   6   9      219.57      217.40      6.06 o 
   0   6   9       31.61       35.77      2.68 o 
   1   6   9      510.45      490.07     15.25 o 
   2   6   9       11.76        9.52      2.14 o 
   3   6   9       82.17       89.07      4.35 o 
   4   6   9       24.51       24.96      2.53 o 
   5   6   9       27.14       29.53      2.38 o 
  -9   7   9        1.55       -6.82      4.55 o 
  -8   7   9       13.99       11.04      4.00 o 
  -7   7   9       14.62       20.37      4.76 o 
  -6   7   9       51.03       61.81      5.81 o 
  -5   7   9       97.91      109.20      5.73 o 
  -4   7   9        1.70       -2.95      2.29 o 
  -3   7   9      113.41      108.99      4.82 o 
  -2   7   9      144.24      116.86      4.94 o 
  -1   7   9       88.33       89.60      4.60 o 
   0   7   9      316.01      304.71      8.37 o 
   1   7   9       18.11       12.91      2.82 o 
   2   7   9       57.60       57.47      3.80 o 
   3   7   9        0.81        3.58      2.25 o 
   4   7   9        8.77        7.34      3.87 o 
  -8   8   9       12.63        0.91      5.67 o 
  -7   8   9       36.40       30.70      5.02 o 
  -6   8   9       24.98       23.97      4.43 o 
  -5   8   9        6.01        9.08      3.13 o 
  -4   8   9       12.21       11.96      2.99 o 
  -3   8   9       11.41       11.67      2.78 o 
  -2   8   9        8.82       15.59      2.90 o 
  -1   8   9      149.32      153.75      6.58 o 
   0   8   9        6.11        2.94      2.62 o 
   1   8   9       87.14       92.03      4.92 o 
   2   8   9       17.90        8.76      2.77 o 
   3   8   9       30.30       34.70      3.98 o 
   4   8   9        0.04       -0.26      2.80 o 
  -7   9   9        0.66        3.17      3.85 o 
  -6   9   9       19.90       20.49      4.35 o 
  -5   9   9       40.55       41.80      4.55 o 
  -4   9   9        9.31       10.98      3.24 o 
  -3   9   9       19.09       22.24      3.36 o 
  -2   9   9       45.33       50.10      3.97 o 
  -1   9   9       25.05       23.30      3.78 o 
   0   9   9       43.93       45.42      4.27 o 
   1   9   9        7.16        0.61      2.69 o 
   2   9   9       23.60       23.28      3.56 o 
   3   9   9       42.00       54.97      7.90 o 
  -6  10   9       28.95       33.38      5.28 o 
  -5  10   9       24.11       28.92      9.41 o 
  -4  10   9        0.44        1.55      2.95 o 
  -3  10   9        6.85        2.45      3.12 o 
  -2  10   9        1.12       -2.78      2.54 o 
  -1  10   9       30.51       39.91      4.49 o 
   0  10   9        4.41        4.13      3.05 o 
   1  10   9       12.26        8.24      3.28 o 
   2  10   9       28.75       22.83      3.71 o 
  -5  11   9       10.49        6.07      4.33 o 
  -4  11   9        0.04       -1.24      3.35 o 
  -3  11   9        1.43        4.03      3.88 o 
  -2  11   9        0.21       -2.22      3.49 o 
  -1  11   9        0.10        0.09      3.56 o 
   0  11   9        8.45       11.47      3.67 o 
   1  11   9        9.02        6.14      3.92 o 
 -10   0  10       15.27       20.23      8.49 o 
  -9   0  10       52.00       53.05      8.46 o 
  -8   0  10       25.21       18.91      5.11 o 
  -7   0  10       10.92        7.23      3.34 o 
  -6   0  10      243.37      231.71      8.65 o 
  -5   0  10      105.36       94.05      7.15 o 
  -4   0  10      549.24      519.76     12.82 o 
  -3   0  10      171.05      172.05      6.37 o 
  -2   0  10     1359.49     1407.20     21.91 o 
  -1   0  10        0.39       -0.30      1.42 o 
   0   0  10      808.45      799.93     16.00 o 
   1   0  10      121.43      132.11      5.94 o 
   2   0  10       63.33       66.30      3.59 o 
   3   0  10       48.55       58.44      3.16 o 
   4   0  10       65.48       73.35      3.32 o 
   5   0  10      168.32      162.20      5.82 o 
 -10   1  10       48.33       39.70     13.40 o 
  -9   1  10        0.38       -0.28      2.83 o 
  -8   1  10       31.63       36.39      4.01 o 
  -7   1  10       21.33       21.15      3.00 o 
  -6   1  10        4.13        3.67      2.14 o 
  -5   1  10      251.26      251.37      6.24 o 
  -4   1  10      133.46      116.06      4.20 o 
  -3   1  10      494.75      492.90      7.93 o 
  -2   1  10       88.69      103.11      2.85 o 
  -1   1  10        6.77        4.98      1.32 o 
   0   1  10        4.85       -0.31      1.72 o 
   1   1  10       43.68       43.45      2.37 o 
   2   1  10      188.52      185.09      4.13 o 
   3   1  10       18.03       18.31      1.60 o 
   4   1  10      277.13      277.85      6.74 o 
   5   1  10        4.20        2.72      2.68 o 
 -10   2  10        9.83       12.91      5.45 o 
  -9   2  10        0.45        5.81      3.07 o 
  -8   2  10        0.33       -1.61      2.59 o 
  -7   2  10      100.03       92.13      7.37 o 
  -6   2  10       14.77       14.71      2.68 o 
  -5   2  10        4.79        6.06      2.15 o 
  -4   2  10      567.04      571.76      9.75 o 
  -3   2  10       20.45       20.17      3.19 o 
  -2   2  10      560.74      552.18      8.48 o 
  -1   2  10        4.75        2.27      1.52 o 
   0   2  10      748.41      767.81     11.13 o 
   1   2  10      110.09      125.76      4.19 o 
   2   2  10        9.08        9.13      1.59 o 
   3   2  10      158.53      160.87      3.87 o 
   4   2  10       13.48       13.80      5.55 o 
   5   2  10       13.77       12.77      2.52 o 
 -10   3  10        5.95        4.89      4.68 o 
  -9   3  10        0.44        0.11      2.89 o 
  -8   3  10       48.31       51.68      4.56 o 
  -7   3  10       62.87       69.56      5.32 o 
  -6   3  10       24.52       25.67      3.22 o 
  -5   3  10       33.62       33.96      3.12 o 
  -4   3  10       14.49       18.85      2.75 o 
  -3   3  10      205.14      214.77      5.85 o 
  -2   3  10       28.22       31.51      3.25 o 
  -1   3  10        8.06        4.13      2.04 o 
   0   3  10       60.70       58.32      3.27 o 
   1   3  10        0.01       -0.57      1.65 o 
   2   3  10      207.33      184.24      4.68 o 
   3   3  10        6.51        6.34      1.61 o 
   4   3  10       29.02       31.51      3.93 o 
   5   3  10        1.95        1.17      2.85 o 
  -9   4  10        0.76        0.46      2.98 o 
  -8   4  10       10.60        5.62      3.62 o 
  -7   4  10       76.13       89.99      7.33 o 
  -6   4  10       54.09       51.39      3.50 o 
  -5   4  10       57.36       52.78      3.63 o 
  -4   4  10        9.05        5.11      2.30 o 
  -3   4  10       85.45       83.05      4.54 o 
  -2   4  10      122.41      130.70      5.23 o 
  -1   4  10       11.52       10.90      2.27 o 
   0   4  10       86.03       98.14      4.30 o 
   1   4  10      156.95      162.94      5.25 o 
   2   4  10      151.66      137.30      4.25 o 
   3   4  10        4.23        3.86      2.00 o 
   4   4  10        0.03        0.96      1.70 o 
   5   4  10       12.37        9.46      3.63 o 
  -9   5  10        9.04        7.06      3.87 o 
  -8   5  10        1.09        1.42      3.25 o 
  -7   5  10        0.96        6.23      3.00 o 
  -6   5  10       22.07       21.44      4.45 o 
  -5   5  10        0.34        1.89      2.42 o 
  -4   5  10        0.01       -0.82      2.27 o 
  -3   5  10      162.57      140.69      5.34 o 
  -2   5  10        0.76        4.22      2.11 o 
  -1   5  10       64.77       59.77      3.51 o 
   0   5  10      243.10      211.37      8.11 o 
   1   5  10        0.06        0.20      1.96 o 
   2   5  10        0.42        0.32      1.80 o 
   3   5  10        2.14        2.20      1.77 o 
   4   5  10        1.61        4.40      2.31 o 
  -9   6  10        1.26       -4.34      4.40 o 
  -8   6  10        0.08       -2.62      3.44 o 
  -7   6  10       37.52       32.36      4.81 o 
  -6   6  10        0.00        0.54      3.25 o 
  -5   6  10        2.00        1.68      2.57 o 
  -4   6  10        0.87        0.08      2.27 o 
  -3   6  10        1.49        0.33      2.40 o 
  -2   6  10       11.87       13.41      3.50 o 
  -1   6  10      140.36      128.81      5.90 o 
   0   6  10       13.26       12.21      2.78 o 
   1   6  10        2.36        2.40      2.46 o 
   2   6  10        0.61       -0.97      2.61 o 
   3   6  10        1.13        2.79      1.91 o 
   4   6  10        8.63        9.78      2.04 o 
  -8   7  10        7.46       10.74      4.28 o 
  -7   7  10        8.88        2.84      3.51 o 
  -6   7  10        0.05       -0.83      2.94 o 
  -5   7  10        1.27        1.59      2.78 o 
  -4   7  10       49.44       54.42      4.06 o 
  -3   7  10       60.81       53.60      3.93 o 
  -2   7  10        6.01        3.22      2.44 o 
  -1   7  10        9.96        9.44      2.97 o 
   0   7  10        0.40        0.94      2.53 o 
   1   7  10       14.71        8.53      2.76 o 
   2   7  10        6.01        5.91      2.52 o 
   3   7  10        2.04        0.59      2.26 o 
  -7   8  10        3.06       -2.55      3.47 o 
  -6   8  10        0.43       -0.57      3.45 o 
  -5   8  10        0.85        2.69      3.04 o 
  -4   8  10       23.23       22.74      3.46 o 
  -3   8  10        0.36       -2.48      3.04 o 
  -2   8  10        2.39        4.57      2.99 o 
  -1   8  10        3.61        4.37      2.82 o 
   0   8  10       52.19       61.02      5.87 o 
   1   8  10        3.42        3.20      3.04 o 
   2   8  10       20.10       18.78      3.24 o 
   3   8  10        4.67        8.76      2.81 o 
  -7   9  10        0.10        8.14      4.28 o 
  -6   9  10       43.53       56.73      6.01 o 
  -5   9  10        0.25        1.08      3.16 o 
  -4   9  10       25.23       24.99      4.05 o 
  -3   9  10       47.77       51.20      4.34 o 
  -2   9  10        0.71       -1.15      2.87 o 
  -1   9  10       41.95       46.25      4.49 o 
   0   9  10       33.22       40.55      4.21 o 
   1   9  10       32.25       28.19      3.87 o 
   2   9  10       68.86       84.55      6.14 o 
  -5  10  10        0.14        0.78      3.54 o 
  -4  10  10        3.77        1.93      3.48 o 
  -3  10  10        0.63        1.51      3.47 o 
  -2  10  10       37.65       55.86      5.18 o 
  -1  10  10        0.11       -1.19      2.96 o 
   0  10  10       37.46       46.56      5.46 o 
   1  10  10       39.99       40.26      4.46 o 
  -3  11  10       31.88       39.79      5.76 o 
  -2  11  10        2.43        0.22      3.65 o 
  -9   1  11        0.21       -1.10      2.88 o 
  -8   1  11        1.38       -0.53      2.69 o 
  -7   1  11       26.00       25.72      3.66 o 
  -6   1  11        0.67        2.94      2.14 o 
  -5   1  11        5.94        7.13      2.12 o 
  -4   1  11      149.59      135.00      5.69 o 
  -3   1  11       22.22       24.90      3.00 o 
  -2   1  11        4.33        0.64      1.87 o 
  -1   1  11        1.69       -0.69      1.89 o 
   0   1  11       20.31       18.08      2.18 o 
   1   1  11        2.84        1.19      1.61 o 
   2   1  11       24.15       24.11      2.07 o 
   3   1  11        0.85        0.82      1.46 o 
   4   1  11       29.18       26.27      2.16 o 
  -9   2  11        7.39        6.84      3.31 o 
  -8   2  11        5.63        6.17      3.26 o 
  -7   2  11        0.41       -0.62      2.63 o 
  -6   2  11        0.36        0.28      2.17 o 
  -5   2  11        5.80        4.91      2.14 o 
  -4   2  11       45.85       37.84      3.03 o 
  -3   2  11      139.31      139.50      4.59 o 
  -2   2  11        1.32        5.44      2.17 o 
  -1   2  11      251.22      225.63      6.80 o 
   0   2  11      115.90      112.30      4.60 o 
   1   2  11       31.19       34.63      2.60 o 
   2   2  11        5.43        5.88      1.82 o 
   3   2  11        6.23        7.70      1.89 o 
   4   2  11        1.21        1.32      1.91 o 
  -9   3  11       37.00       47.23      4.97 o 
  -8   3  11       27.43       27.04      4.08 o 
  -7   3  11       18.00       24.47      3.88 o 
  -6   3  11       14.33       19.95      3.88 o 
  -5   3  11       42.05       35.23      3.34 o 
  -4   3  11      425.21      425.18      9.09 o 
  -3   3  11      400.48      366.94      8.19 o 
  -2   3  11       82.33       82.41      3.92 o 
  -1   3  11        0.08       -0.89      2.18 o 
   0   3  11      141.30      136.43      5.27 o 
   1   3  11       36.36       23.27      2.64 o 
   2   3  11        0.87        1.61      1.91 o 
   3   3  11        5.79        3.15      1.79 o 
   4   3  11       22.14       20.46      2.33 o 
  -9   4  11        5.88        2.85      5.28 o 
  -8   4  11       17.52       22.93      4.03 o 
  -7   4  11       17.88        8.39      3.10 o 
  -6   4  11        0.65        2.47      2.43 o 
  -5   4  11       57.13       62.52      4.01 o 
  -4   4  11       60.03       53.93      4.28 o 
  -3   4  11       79.60       77.19      4.56 o 
  -2   4  11       79.21       69.15      5.98 o 
  -1   4  11      293.79      294.86      9.16 o 
   0   4  11       90.77       84.05      4.87 o 
   1   4  11       11.16        6.72      2.29 o 
   2   4  11       64.02       68.47      3.81 o 
   3   4  11       25.85       25.76      2.35 o 
   4   4  11       19.04       20.35      2.53 o 
  -9   5  11       38.01       53.28      7.01 o 
  -8   5  11       52.97       52.10      5.20 o 
  -7   5  11        0.81        1.01      3.70 o 
  -6   5  11       39.61       42.64      4.40 o 
  -5   5  11       37.67       41.38      4.31 o 
  -4   5  11      278.82      278.27      8.57 o 
  -3   5  11       54.11       52.94      3.80 o 
  -2   5  11       44.60       43.98      4.06 o 
  -1   5  11      120.27      124.09      7.80 o 
   0   5  11       49.61       47.85      3.77 o 
   1   5  11      132.98      135.46      5.39 o 
   2   5  11       12.26       13.81      3.21 o 
   3   5  11       41.32       37.21      2.71 o 
  -8   6  11        5.69        4.74      4.02 o 
  -7   6  11       40.39       51.14      5.56 o 
  -6   6  11        0.31        1.69      2.99 o 
  -5   6  11      151.52      159.56     10.61 o 
  -4   6  11       20.09       13.63      3.08 o 
  -3   6  11       12.37       11.02      3.04 o 
  -2   6  11       81.94       82.95      4.96 o 
  -1   6  11        0.49       -0.85      2.43 o 
   0   6  11      169.28      174.89      9.84 o 
   1   6  11        0.49        0.75      2.37 o 
   2   6  11       54.71       56.06      3.86 o 
   3   6  11       11.35       12.25      3.48 o 
  -7   7  11        0.31        5.12      3.80 o 
  -6   7  11       55.79       51.05      5.54 o 
  -5   7  11        3.28        5.38      3.10 o 
  -4   7  11       30.85       28.83      3.84 o 
  -3   7  11        0.11       -1.66      2.83 o 
  -2   7  11       21.16       23.40      3.62 o 
  -1   7  11      126.10      127.96      5.95 o 
   0   7  11        6.19        2.97      2.75 o 
   1   7  11      115.62      104.81      5.24 o 
   2   7  11        4.24        4.69      2.72 o 
  -7   8  11       55.43       65.68      7.27 o 
  -6   8  11        5.59       11.32      4.30 o 
  -5   8  11       14.61       20.38      3.92 o 
  -4   8  11       26.22       24.45      3.99 o 
  -3   8  11        8.53        7.74      4.74 o 
  -2   8  11       33.38       37.45      4.33 o 
  -1   8  11        0.88       -2.51      2.58 o 
   0   8  11       79.15       84.46      5.29 o 
   1   8  11      117.26      135.72      6.21 o 
  -6   9  11        0.78        3.43      3.92 o 
  -5   9  11        1.22        1.91      3.45 o 
  -4   9  11       10.63       14.17      4.50 o 
  -3   9  11       24.75       22.28      4.74 o 
  -2   9  11        0.17       -0.43      2.96 o 
  -1   9  11        6.25        6.53      3.31 o 
   0   9  11       14.16       17.26      6.56 o 
  -3  10  11        3.66        5.65      5.04 o 
  -2  10  11        5.35        0.91      3.71 o 
  -9   0  12        0.40        2.06      4.55 o 
  -8   0  12       59.30       65.28      7.38 o 
  -7   0  12       28.58       39.73      6.07 o 
  -6   0  12       88.05       91.26      6.26 o 
  -5   0  12      173.11      177.39      8.22 o 
  -4   0  12        0.60        0.23      2.75 o 
  -3   0  12       19.41       17.89      4.51 o 
  -2   0  12       47.78       39.52      5.24 o 
  -1   0  12      242.20      240.23     19.50 o 
   0   0  12        5.10        8.16      3.43 o 
   1   0  12        1.35        0.49      2.95 o 
   2   0  12       10.11       17.38      3.48 o 
   3   0  12       39.89       56.26      4.38 o 
  -9   1  12       16.63       14.12      3.88 o 
  -8   1  12        7.75        5.91      3.24 o 
  -7   1  12        0.69       -0.18      2.63 o 
  -6   1  12       21.76       18.44      3.18 o 
  -5   1  12       46.11       44.08      3.28 o 
  -4   1  12      139.46      147.65      7.64 o 
  -3   1  12      117.46      117.97      5.57 o 
  -2   1  12       72.94       79.31      4.57 o 
  -1   1  12       67.36       74.94      4.32 o 
   0   1  12       58.28       55.57      3.72 o 
   1   1  12       27.33       26.12      3.34 o 
   2   1  12       15.51       23.83      2.69 o 
   3   1  12       13.22       15.49      2.42 o 
  -9   2  12        1.55        2.14      3.59 o 
  -8   2  12       52.86       56.02      5.03 o 
  -7   2  12       28.67       30.53      4.01 o 
  -6   2  12       86.80       82.50      4.34 o 
  -5   2  12       70.68       76.75      3.99 o 
  -4   2  12        0.35        0.69      2.36 o 
  -3   2  12      123.36      113.87      5.57 o 
  -2   2  12        7.25        1.76      2.51 o 
  -1   2  12       67.12       63.56      4.18 o 
   0   2  12       14.30       25.05      3.09 o 
   1   2  12        1.17       -2.96      1.98 o 
   2   2  12       27.35       32.99      3.46 o 
   3   2  12       37.75       39.65      2.82 o 
  -9   3  12       23.26       34.01      4.65 o 
  -8   3  12        6.75        5.68      3.23 o 
  -7   3  12        0.08       -0.50      3.45 o 
  -6   3  12        5.47        2.28      2.56 o 
  -5   3  12        0.00        2.99      2.46 o 
  -4   3  12       14.04       18.22      3.26 o 
  -3   3  12       29.13       20.84      3.91 o 
  -2   3  12        7.90        8.55      2.94 o 
  -1   3  12       30.32       35.52      5.66 o 
   0   3  12       22.17       20.51      3.33 o 
   1   3  12       77.00       80.15      6.02 o 
   2   3  12        0.02       -1.67      2.54 o 
   3   3  12       21.91       18.03      4.50 o 
  -8   4  12       13.02       18.04      3.90 o 
  -7   4  12        4.11        3.97      3.27 o 
  -6   4  12        9.83       15.33      3.16 o 
  -5   4  12      104.48       98.25      6.76 o 
  -4   4  12       82.95       78.74      4.94 o 
  -3   4  12       51.45       55.91      5.06 o 
  -2   4  12       29.50       30.29      4.15 o 
  -1   4  12       12.24       15.01      3.89 o 
   0   4  12       80.76       86.56      5.20 o 
   1   4  12        1.61       -0.90      2.41 o 
   2   4  12       67.12       73.79      4.56 o 
  -8   5  12        1.39        5.82      4.15 o 
  -7   5  12        0.10        4.71      3.80 o 
  -6   5  12       51.90       52.87      4.95 o 
  -5   5  12       48.39       47.41      5.25 o 
  -4   5  12        3.20        8.15      3.29 o 
  -3   5  12        7.85        8.89      3.16 o 
  -2   5  12        5.77        1.47      2.78 o 
  -1   5  12       68.38       71.38      4.64 o 
   0   5  12        9.65       10.34      2.93 o 
   1   5  12        3.50        2.81      2.48 o 
   2   5  12        6.88        7.60      2.57 o 
  -7   6  12       10.65       16.28      4.45 o 
  -6   6  12        1.15       -1.29      3.10 o 
  -5   6  12        1.17        2.71      3.05 o 
  -4   6  12        0.04       -4.10      2.73 o 
  -3   6  12       28.00       26.14      3.89 o 
  -2   6  12        0.00       -3.78      2.61 o 
  -1   6  12        8.32       19.64      3.46 o 
   0   6  12      101.09       98.68      5.66 o 
   1   6  12       10.37        8.53      2.84 o 
   2   6  12       16.91       18.22      3.97 o 
  -7   7  12        3.05        7.30      4.47 o 
  -6   7  12        1.79        4.39      3.64 o 
  -5   7  12       16.48       17.42      3.86 o 
  -4   7  12        6.24       11.06      3.60 o 
  -3   7  12       13.78       13.33      3.52 o 
  -2   7  12        0.08        1.64      2.88 o 
  -1   7  12        8.37       13.67      3.31 o 
   0   7  12       60.13       51.69      4.49 o 
   1   7  12        5.75       11.67      3.18 o 
  -5   8  12        7.85        5.13      4.04 o 
  -4   8  12        3.72        4.62      5.45 o 
  -3   8  12        0.26        1.79      3.31 o 
  -2   8  12        3.27       -2.28      2.93 o 
  -1   8  12        0.42        6.17      3.17 o 
   0   8  12        1.79       -1.18      2.98 o 
  -3   9  12        5.77        6.22      3.91 o 
  -8   1  13        2.14       -3.92      3.04 o 
  -7   1  13        3.57        0.67      3.23 o 
  -6   1  13        7.84       -1.56      2.78 o 
  -5   1  13       21.10       26.49      4.11 o 
  -4   1  13        0.60       -0.37      2.65 o 
  -3   1  13        2.47        4.77      2.77 o 
  -2   1  13        8.02        8.07      2.83 o 
  -1   1  13        0.61       -0.51      2.38 o 
   0   1  13        6.48        2.95      2.48 o 
   1   1  13        9.51        6.98      2.49 o 
   2   1  13        3.40        3.91      2.51 o 
  -8   2  13        0.38       -1.10      4.23 o 
  -7   2  13        3.27        3.75      3.11 o 
  -6   2  13       94.54       99.49      5.98 o 
  -5   2  13       21.69       22.82      3.98 o 
  -4   2  13        8.00        7.72      3.18 o 
  -3   2  13        0.55       -0.51      2.63 o 
  -2   2  13        0.33        0.93      2.67 o 
  -1   2  13       34.10       33.96      3.63 o 
   0   2  13        0.01       -3.26      2.17 o 
   1   2  13        7.15       10.21      2.67 o 
   2   2  13        2.70        6.66      2.71 o 
  -8   3  13        2.48        5.20      3.52 o 
  -7   3  13        0.47        0.04      3.64 o 
  -6   3  13       44.16       46.35      5.69 o 
  -5   3  13       65.38       67.98      6.03 o 
  -4   3  13        3.06        1.81      4.12 o 
  -3   3  13        2.73        4.98      3.23 o 
  -2   3  13       28.07       29.04      4.23 o 
  -1   3  13       29.91       25.73      5.45 o 
   0   3  13       32.28       33.60      3.89 o 
   1   3  13        0.25       -0.66      2.54 o 
  -7   4  13       12.36       12.95      4.46 o 
  -6   4  13       59.59       65.09      6.30 o 
  -5   4  13        8.56       15.31      4.18 o 
  -4   4  13       10.81       18.86      4.14 o 
  -3   4  13       30.08       34.72      4.73 o 
  -2   4  13        0.23       -4.34      2.89 o 
  -1   4  13       19.96       18.40      4.52 o 
   0   4  13        4.01        5.54      4.90 o 
   1   4  13       22.18       21.19      3.57 o 
  -7   5  13       20.11       28.46      5.27 o 
  -6   5  13        2.35        5.79      4.10 o 
  -5   5  13       43.58       49.96      4.97 o 
  -4   5  13       21.22       23.16      4.51 o 
  -3   5  13       27.06       33.58      4.25 o 
  -2   5  13        4.00        7.67      3.03 o 
  -1   5  13        1.78        0.94      2.82 o 
   0   5  13       54.18       67.01      6.29 o 
   1   5  13        7.30        5.12      3.69 o 
  -6   6  13       38.56       34.92      5.56 o 
  -5   6  13        9.33       -2.26      3.46 o 
  -4   6  13       26.32       25.08      4.26 o 
  -3   6  13        4.26        4.57      3.32 o 
  -2   6  13        2.03        0.29      3.02 o 
  -1   6  13       50.53       56.79      4.76 o 
   0   6  13       65.97       68.15      4.86 o 
  -5   7  13       40.61       45.06      5.85 o 
  -4   7  13       21.69       30.36      4.56 o 
  -3   7  13       13.15       22.16      4.01 o 
  -2   7  13       41.43       54.00      4.98 o 
  -1   7  13        6.61        5.31      3.31 o 
  -7   0  14       62.76       41.20     10.11 o 
  -6   0  14       80.19       83.28     16.43 o 
  -5   0  14        1.24       -1.80      4.29 o 
  -4   0  14        3.86        2.29      4.24 o 
  -3   0  14        0.03       -6.60      6.86 o 
  -2   0  14        0.14        2.83      4.09 o 
  -1   0  14      124.36      131.70     11.86 o 
   0   0  14        0.02        2.08      3.56 o 
  -7   1  14        0.30        1.37      4.43 o 
  -6   1  14        0.52        1.34      3.38 o 
  -5   1  14       31.73       42.65      6.33 o 
  -4   1  14        2.23       -0.05      3.96 o 
  -3   1  14        3.81        7.99      3.07 o 
  -2   1  14        8.31       11.47      3.18 o 
  -1   1  14        0.07        2.28      2.76 o 
   0   1  14        1.54        1.85      2.64 o 
  -7   2  14       36.69       41.69      7.05 o 
  -6   2  14       14.50       21.03      4.80 o 
  -5   2  14        2.53        2.63      3.22 o 
  -4   2  14        9.10       14.11      3.61 o 
  -3   2  14       14.65       17.29      3.65 o 
  -2   2  14        8.04        5.50      3.02 o 
  -1   2  14       33.51       36.44      3.95 o 
   0   2  14        2.37        0.71      2.68 o 
  -6   3  14        0.47        0.27      3.69 o 
  -5   3  14       13.59       14.11      4.34 o 
  -4   3  14       14.59       13.54      4.63 o 
  -3   3  14       12.04        8.71      3.79 o 
  -2   3  14        4.02        5.32      3.30 o 
  -1   3  14        0.14        3.33      3.23 o 
   0   3  14        0.21        0.25      2.89 o 
  -6   4  14        4.22        1.50      3.97 o 
  -5   4  14        0.38        3.63      4.07 o 
  -4   4  14       11.06       10.96      3.95 o 
  -3   4  14        0.13        1.43      3.97 o 
  -2   4  14       15.06       16.90      4.11 o 
  -1   4  14       25.96       26.93      4.32 o 
  -5   5  14        7.16        1.88      3.90 o 
  -4   5  14        0.49        1.79      3.33 o 
  -3   5  14       13.03       15.64      3.75 o 
  -2   5  14       13.69       10.46      3.63 o 
  -5   1  15        4.70        1.85      3.50 o 
  -4   1  15        0.02       -2.24      2.95 o 
  -3   1  15        0.05        0.54      2.97 o 
  -2   1  15        2.48        0.51      2.90 o 
  -4   2  15        8.11        9.59      3.70 o 
  -3   2  15        0.03       -2.02      2.94 o 
                                                 
